# Supplementary material for: Tris{2-[(furan-2-meth­yl)imino­meth­yl]-4-methyl­phenolato}cobalt(III)
Source: Acta Crystallogr Sect E Struct Rep Online. 2011 Oct 29;67(Pt 11):m1640. doi: 10.1107/S1600536811044588 (PMC3247556; doi:10.1107/S1600536811044588)
Supplement: Supplementary file 1 [file e-67-m1640-sup1.cif]

##############################################################################
#                                                                            #
# This CIF contains the data in a paper accepted for publication in          #
# Acta Crystallographica Section E. It conforms to the requirements of       #
# Notes for Authors for Acta Crystallographica Section E, and has been       #
# peer reviewed under the auspices of the IUCr Commission on Journals.       #
#                                                                            #
# Full details of the Crystallographic Information File format               #
# are given in the paper "The Crystallographic Information File (CIF):       #
# a New Standard Archive File for Crystallography" by S. R. Hall, F. H.      #
# Allen and I. D. Brown [Acta Cryst. (1991), A47, 655-685].                  #
#                                                                            #
# The current version of the core CIF dictionary is obtainable from          #
# ftp://ftp.iucr.org/pub/cif_core.dic.                                       #
#                                                                            #
# Software is freely available for graphical display of the structure(s)     #
# in this CIF. For information consult the CIF software page                 #
# http://www.iucr.org/resources/cif/software.                                #
#                                                                            #
# This file may be used for bona fide research purposes within the           #
# scientific community so long as proper attribution is given to the journal # 
# article from which it was obtained.                                        #
#                                                                            #
##############################################################################
data_global
_audit_creation_method     'form.cif (version 2.0)'
_journal_data_validation_number     ?
_journal_date_recd_electronic     2011-08-13
_journal_date_accepted     2011-10-25
_journal_name_full     'Acta Crystallographica, Section E'
_journal_year     2011
_journal_volume     67
_journal_issue     11
_journal_page_first     m1640
_journal_page_last     m1640
_journal_paper_category     QM
_journal_coeditor_code     BR2174
_publ_contact_author_name     'Prof. Li, Chunyan'
_publ_contact_author_address
;
College of Health Science
Wuhan Institute of Physical Education
Wuhan 430079, People's Republic of China
;
_publ_contact_author_email     lichunyan2009@yahoo.com.cn
_publ_contact_author_fax     ?
_publ_contact_author_phone     ?
_publ_section_title
;
Tris{2-[(furan-2-methyl)iminomethyl]-4-methylphenolato}cobalt(III)
;
loop_
    _publ_author_name
    _publ_author_address
    'Li, Chunyan'
;
College of Health Science
Wuhan Institute of Physical Education
Wuhan 430079
People's Republic of China
;
data_I
_audit_creation_method     SHELXL-97
_chemical_name_systematic
;
Tris{2-[(furan-2-methyl)iminomethyl]-4-methylphenolato}cobalt(III)
;
_chemical_name_common     ?
_chemical_formula_moiety     'C39 H36 Co N3 O6'
_chemical_formula_sum     'C39 H36 Co N3 O6'
_chemical_formula_iupac     '[Co (C13 H12 N O2)3]'
_chemical_formula_weight     701.64
_chemical_melting_point     ?
_symmetry_cell_setting     triclinic
_symmetry_space_group_name_H-M     'P -1'
_symmetry_space_group_name_Hall     '-P 1'
loop_
    _symmetry_equiv_pos_as_xyz
    'x, y, z'
    '-x, -y, -z'
_cell_length_a     9.7150(8)
_cell_length_b     11.3607(9)
_cell_length_c     16.8591(14)
_cell_angle_alpha     102.6050(10)
_cell_angle_beta     102.9840(10)
_cell_angle_gamma     104.7520(10)
_cell_volume     1676.8(2)
_cell_formula_units_Z     2
_cell_measurement_reflns_used     8681
_cell_measurement_theta_min     2.26
_cell_measurement_theta_max     28.24
_cell_measurement_temperature     291(2)
_exptl_crystal_description     block
_exptl_crystal_colour     red
_exptl_crystal_size_max     0.28
_exptl_crystal_size_mid     0.22
_exptl_crystal_size_min     0.20
_exptl_crystal_density_diffrn     1.390
_exptl_crystal_density_meas     ?
_exptl_crystal_density_method     'not measured'
_exptl_crystal_F_000     732
_exptl_absorpt_coefficient_mu     0.565
_exptl_absorpt_correction_type     multi-scan
_exptl_absorpt_process_details     '(SADABS; Bruker, 2000)'
_exptl_absorpt_correction_T_min     0.8579
_exptl_absorpt_correction_T_max     0.8954
_exptl_special_details
;
;
_diffrn_ambient_temperature     291(2)
_diffrn_radiation_type     MoK\a
_diffrn_radiation_wavelength     0.71073
_diffrn_radiation_source     'fine-focus sealed tube'
_diffrn_radiation_monochromator     graphite
_diffrn_measurement_device_type     'Bruker SMART APEX CCD'
_diffrn_measurement_method     'phi and omega scans'
_diffrn_detector_area_resol_mean     ?
_diffrn_reflns_number     17629
_diffrn_reflns_av_R_equivalents     0.0428
_diffrn_reflns_av_sigmaI/netI     0.0375
_diffrn_reflns_theta_min     1.94
_diffrn_reflns_theta_max     26.00
_diffrn_reflns_theta_full     26.00
_diffrn_measured_fraction_theta_max     0.995
_diffrn_measured_fraction_theta_full     0.995
_diffrn_reflns_limit_h_min     -11
_diffrn_reflns_limit_h_max     11
_diffrn_reflns_limit_k_min     -14
_diffrn_reflns_limit_k_max     14
_diffrn_reflns_limit_l_min     -20
_diffrn_reflns_limit_l_max     20
_diffrn_standards_number     0
_diffrn_standards_interval_count     .
_diffrn_standards_interval_time     .
_diffrn_standards_decay_%     .
_refine_special_details
;
 Refinement of F^2^ against ALL reflections.  The weighted R-factor wR and
 goodness of fit S are based on F^2^, conventional R-factors R are based
 on F, with F set to zero for negative F^2^. The threshold expression of
 F^2^ > 2sigma(F^2^) is used only for calculating R-factors(gt) etc. and is
 not relevant to the choice of reflections for refinement.  R-factors based
 on F^2^ are statistically about twice as large as those based on F, and R-
 factors based on ALL data will be even larger.
;
_reflns_number_total     6547
_reflns_number_gt     5722
_reflns_threshold_expression     I>\2(I)
_refine_ls_structure_factor_coef     Fsqd
_refine_ls_matrix_type     full
_refine_ls_R_factor_all     0.0444
_refine_ls_R_factor_gt     0.0395
_refine_ls_wR_factor_gt     0.1086
_refine_ls_wR_factor_ref     0.1111
_refine_ls_goodness_of_fit_ref     1.010
_refine_ls_restrained_S_all     1.010
_refine_ls_number_reflns     6547
_refine_ls_number_parameters     445
_refine_ls_number_restraints     0
_refine_ls_hydrogen_treatment     constr
_refine_ls_weighting_scheme     calc
_refine_ls_weighting_details
         'calc w=1/[\s^2^(Fo^2^)+(0.0698P)^2^+0.2448P] where P=(Fo^2^+2Fc^2^)/3'
_atom_sites_solution_hydrogens     geom
_atom_sites_solution_primary     direct
_atom_sites_solution_secondary     difmap
_refine_ls_shift/su_max     0.000
_refine_ls_shift/su_mean     0.000
_refine_diff_density_max     0.585
_refine_diff_density_min     -0.232
_refine_ls_extinction_method     none
_refine_ls_extinction_coef     ?
loop_
    _atom_type_symbol
    _atom_type_description
    _atom_type_scat_dispersion_real
    _atom_type_scat_dispersion_imag
    _atom_type_scat_source
    'C' 'C' 0.0033 0.0016
                         'International Tables Vol C Tables 4.2.6.8 and 6.1.1.4'
    'H' 'H' 0.0000 0.0000
                         'International Tables Vol C Tables 4.2.6.8 and 6.1.1.4'
    'N' 'N' 0.0061 0.0033
                         'International Tables Vol C Tables 4.2.6.8 and 6.1.1.4'
    'O' 'O' 0.0106 0.0060
                         'International Tables Vol C Tables 4.2.6.8 and 6.1.1.4'
    'Co' 'Co' 0.3494 0.9721
                         'International Tables Vol C Tables 4.2.6.8 and 6.1.1.4'
_computing_data_collection     'SMART (Bruker, 2000)'
_computing_cell_refinement     'SAINT-Plus (Bruker, 2000)'
_computing_data_reduction     'SAINT-Plus (Bruker, 2000)'
_computing_structure_solution     'SHELXTL (Sheldrick, 2008)'
_computing_structure_refinement     'SHELXTL (Sheldrick, 2008)'
_computing_molecular_graphics     'SHELXTL (Sheldrick, 2008)'
_computing_publication_material     'SHELXTL (Sheldrick, 2008)'
loop_
    _atom_site_type_symbol
    _atom_site_label
    _atom_site_fract_x
    _atom_site_fract_y
    _atom_site_fract_z
    _atom_site_U_iso_or_equiv
    _atom_site_adp_type
    _atom_site_calc_flag
    _atom_site_refinement_flags
    _atom_site_occupancy
    _atom_site_symmetry_multiplicity
    _atom_site_disorder_assembly
    _atom_site_disorder_group
    C C1 0.4525(2) 0.84481(19) 0.81135(13) 0.0386(4) Uani d . 1 2 . .
    C C2 0.5118(2) 0.87505(18) 0.74636(13) 0.0353(4) Uani d . 1 2 . .
    C C3 0.5290(3) 0.9974(2) 0.73886(15) 0.0451(5) Uani d . 1 2 . .
    H H3 0.5661 1.0197 0.6961 0.054 Uiso calc R 1 2 . .
    C C4 0.4928(3) 1.0862(2) 0.79267(16) 0.0514(6) Uani d . 1 2 . .
    H H4 0.5077 1.1671 0.7860 0.062 Uiso calc R 1 2 . .
    C C5 0.4338(3) 1.0576(2) 0.85741(15) 0.0497(5) Uani d . 1 2 . .
    C C6 0.4135(3) 0.9373(2) 0.86463(15) 0.0486(5) Uani d . 1 2 . .
    H H6 0.3724 0.9154 0.9062 0.058 Uiso calc R 1 2 . .
    C C7 0.3922(4) 1.1564(3) 0.91538(19) 0.0727(8) Uani d . 1 2 . .
    H H7A 0.3105 1.1146 0.9331 0.109 Uiso calc R 1 2 . .
    H H7B 0.3634 1.2131 0.8852 0.109 Uiso calc R 1 2 . .
    H H7C 0.4763 1.2041 0.9645 0.109 Uiso calc R 1 2 . .
    C C8 0.4168(2) 0.7179(2) 0.81855(13) 0.0396(5) Uani d . 1 2 . .
    H H8 0.3528 0.6970 0.8505 0.047 Uiso calc R 1 2 . .
    C C9 0.4039(3) 0.4991(2) 0.78844(14) 0.0443(5) Uani d . 1 2 . .
    H H9A 0.3432 0.4466 0.7315 0.053 Uiso calc R 1 2 . .
    H H9B 0.4866 0.4673 0.8043 0.053 Uiso calc R 1 2 . .
    C C10 0.3131(2) 0.4805(2) 0.84705(14) 0.0421(5) Uani d . 1 2 . .
    C C11 0.1680(3) 0.4320(3) 0.83652(17) 0.0624(7) Uani d . 1 2 . .
    H H11 0.0921 0.4047 0.7853 0.075 Uiso calc R 1 2 . .
    C C12 0.1498(3) 0.4296(3) 0.91689(19) 0.0685(8) Uani d . 1 2 . .
    H H12 0.0608 0.4003 0.9291 0.082 Uiso calc R 1 2 . .
    C C13 0.2842(3) 0.4771(3) 0.97078(18) 0.0705(8) Uani d . 1 2 . .
    H H13 0.3054 0.4871 1.0289 0.085 Uiso calc R 1 2 . .
    C C14 0.5834(2) 0.37043(18) 0.62530(13) 0.0352(4) Uani d . 1 2 . .
    C C15 0.6782(2) 0.42767(18) 0.70947(13) 0.0352(4) Uani d . 1 2 . .
    C C16 0.7650(2) 0.3586(2) 0.74421(15) 0.0437(5) Uani d . 1 2 . .
    H H16 0.8211 0.3898 0.8013 0.052 Uiso calc R 1 2 . .
    C C17 0.7683(2) 0.2458(2) 0.69516(16) 0.0472(5) Uani d . 1 2 . .
    H H17 0.8287 0.2037 0.7197 0.057 Uiso calc R 1 2 . .
    C C18 0.6839(2) 0.1928(2) 0.60989(16) 0.0468(5) Uani d . 1 2 . .
    C C19 0.5893(2) 0.25399(19) 0.57714(15) 0.0424(5) Uani d . 1 2 . .
    H H19 0.5272 0.2176 0.5215 0.051 Uiso calc R 1 2 . .
    C C20 0.7008(3) 0.0749(2) 0.5557(2) 0.0679(7) Uani d . 1 2 . .
    H H20A 0.6445 0.0580 0.4975 0.102 Uiso calc R 1 2 . .
    H H20B 0.6645 0.0036 0.5757 0.102 Uiso calc R 1 2 . .
    H H20C 0.8041 0.0886 0.5597 0.102 Uiso calc R 1 2 . .
    C C21 0.4791(2) 0.42576(18) 0.58591(12) 0.0344(4) Uani d . 1 2 . .
    H H21 0.4158 0.3784 0.5318 0.041 Uiso calc R 1 2 . .
    C C22 0.3441(2) 0.56849(19) 0.56579(13) 0.0364(4) Uani d . 1 2 . .
    H H22A 0.3832 0.6562 0.5662 0.044 Uiso calc R 1 2 . .
    H H22B 0.3141 0.5154 0.5074 0.044 Uiso calc R 1 2 . .
    C C23 0.2122(2) 0.55384(19) 0.59660(12) 0.0369(4) Uani d . 1 2 . .
    C C24 0.1454(3) 0.6340(2) 0.62894(16) 0.0539(6) Uani d . 1 2 . .
    H H24 0.1783 0.7222 0.6416 0.065 Uiso calc R 1 2 . .
    C C25 0.0136(3) 0.5577(3) 0.64020(18) 0.0636(7) Uani d . 1 2 . .
    H H25 -0.0556 0.5867 0.6619 0.076 Uiso calc R 1 2 . .
    C C26 0.0092(3) 0.4395(3) 0.61410(18) 0.0617(7) Uani d . 1 2 . .
    H H26 -0.0660 0.3699 0.6140 0.074 Uiso calc R 1 2 . .
    C C27 0.8930(2) 0.89061(19) 0.73095(13) 0.0390(4) Uani d . 1 2 . .
    C C28 0.8274(2) 0.78873(18) 0.65436(13) 0.0346(4) Uani d . 1 2 . .
    C C29 0.8810(2) 0.8046(2) 0.58505(14) 0.0414(5) Uani d . 1 2 . .
    H H29 0.8437 0.7387 0.5344 0.050 Uiso calc R 1 2 . .
    C C30 0.9870(2) 0.9150(2) 0.59038(14) 0.0449(5) Uani d . 1 2 . .
    H H30 1.0188 0.9215 0.5430 0.054 Uiso calc R 1 2 . .
    C C31 1.0489(2) 1.0181(2) 0.66481(15) 0.0464(5) Uani d . 1 2 . .
    C C32 1.0010(2) 1.0024(2) 0.73354(14) 0.0467(5) Uani d . 1 2 . .
    H H32 1.0416 1.0684 0.7842 0.056 Uiso calc R 1 2 . .
    C C33 1.1623(3) 1.1385(2) 0.66737(19) 0.0683(7) Uani d . 1 2 . .
    H H33A 1.1139 1.1837 0.6345 0.102 Uiso calc R 1 2 . .
    H H33B 1.2374 1.1175 0.6440 0.102 Uiso calc R 1 2 . .
    H H33C 1.2078 1.1911 0.7252 0.102 Uiso calc R 1 2 . .
    C C34 0.8682(2) 0.8740(2) 0.80870(13) 0.0419(5) Uani d . 1 2 . .
    H H34 0.9323 0.9347 0.8587 0.050 Uiso calc R 1 2 . .
    C C35 0.7820(3) 0.7725(2) 0.90397(13) 0.0479(5) Uani d . 1 2 . .
    H H35A 0.7107 0.6934 0.9014 0.057 Uiso calc R 1 2 . .
    H H35B 0.7586 0.8419 0.9370 0.057 Uiso calc R 1 2 . .
    C C36 0.9345(3) 0.7756(2) 0.94819(13) 0.0458(5) Uani d . 1 2 . .
    C C37 1.0248(3) 0.7123(3) 0.92707(18) 0.0725(8) Uani d . 1 2 . .
    H H37 1.0048 0.6495 0.8764 0.087 Uiso calc R 1 2 . .
    C C38 1.1573(3) 0.7585(3) 0.9962(2) 0.0715(8) Uani d . 1 2 . .
    H H38 1.2410 0.7320 0.9997 0.086 Uiso calc R 1 2 . .
    C C39 1.1391(3) 0.8452(3) 1.0536(2) 0.0832(10) Uani d . 1 2 . .
    H H39 1.2100 0.8920 1.1056 0.100 Uiso calc R 1 2 . .
    Co Co1 0.60770(3) 0.65937(2) 0.719934(15) 0.03035(10) Uani d . 1 2 . .
    N N1 0.46557(18) 0.63065(15) 0.78462(10) 0.0339(4) Uani d . 1 2 . .
    N N2 0.46406(16) 0.53381(15) 0.61766(10) 0.0308(3) Uani d . 1 2 . .
    N N3 0.76538(18) 0.78309(16) 0.81676(10) 0.0368(4) Uani d . 1 2 . .
    O O1 0.54573(15) 0.79318(12) 0.69174(8) 0.0353(3) Uani d . 1 2 . .
    O O2 0.38919(19) 0.51014(19) 0.93061(10) 0.0629(5) Uani d . 1 2 . .
    O O3 0.68839(15) 0.53894(13) 0.75724(9) 0.0392(3) Uani d . 1 2 . .
    O O4 0.13047(17) 0.43143(15) 0.58673(10) 0.0505(4) Uani d . 1 2 . .
    O O5 0.73163(14) 0.68008(12) 0.64728(9) 0.0366(3) Uani d . 1 2 . .
    O O6 1.0013(2) 0.85831(19) 1.02703(12) 0.0764(6) Uani d . 1 2 . .
loop_
    _atom_site_aniso_label
    _atom_site_aniso_U_11
    _atom_site_aniso_U_22
    _atom_site_aniso_U_33
    _atom_site_aniso_U_12
    _atom_site_aniso_U_13
    _atom_site_aniso_U_23
    C1 0.0399(11) 0.0405(11) 0.0402(11) 0.0153(9) 0.0176(9) 0.0125(9)
    C2 0.0309(10) 0.0351(10) 0.0389(10) 0.0106(8) 0.0097(8) 0.0095(8)
    C3 0.0508(13) 0.0388(11) 0.0531(13) 0.0158(10) 0.0233(11) 0.0182(10)
    C4 0.0569(14) 0.0367(11) 0.0645(15) 0.0193(10) 0.0203(12) 0.0152(11)
    C5 0.0506(13) 0.0475(13) 0.0524(13) 0.0227(11) 0.0175(11) 0.0066(10)
    C6 0.0536(13) 0.0542(13) 0.0469(13) 0.0233(11) 0.0259(11) 0.0137(10)
    C7 0.091(2) 0.0616(17) 0.0735(19) 0.0401(16) 0.0331(16) 0.0066(14)
    C8 0.0405(11) 0.0462(12) 0.0378(11) 0.0142(9) 0.0191(9) 0.0155(9)
    C9 0.0501(13) 0.0374(11) 0.0477(12) 0.0097(9) 0.0199(10) 0.0166(9)
    C10 0.0450(12) 0.0420(11) 0.0426(11) 0.0109(9) 0.0143(9) 0.0208(9)
    C11 0.0426(13) 0.0807(18) 0.0606(16) 0.0075(13) 0.0137(12) 0.0301(14)
    C12 0.0568(16) 0.089(2) 0.083(2) 0.0262(15) 0.0389(15) 0.0490(17)
    C13 0.079(2) 0.100(2) 0.0548(16) 0.0344(18) 0.0339(15) 0.0466(16)
    C14 0.0303(10) 0.0326(10) 0.0433(11) 0.0076(8) 0.0144(8) 0.0113(8)
    C15 0.0279(9) 0.0347(10) 0.0461(11) 0.0094(8) 0.0150(8) 0.0146(9)
    C16 0.0354(11) 0.0427(12) 0.0554(13) 0.0121(9) 0.0121(9) 0.0208(10)
    C17 0.0352(11) 0.0394(11) 0.0759(16) 0.0161(9) 0.0201(11) 0.0256(11)
    C18 0.0409(12) 0.0324(11) 0.0723(16) 0.0111(9) 0.0271(11) 0.0154(10)
    C19 0.0385(11) 0.0344(10) 0.0516(13) 0.0072(9) 0.0171(10) 0.0084(9)
    C20 0.0647(17) 0.0470(14) 0.095(2) 0.0260(13) 0.0314(16) 0.0095(14)
    C21 0.0289(9) 0.0348(10) 0.0344(10) 0.0044(8) 0.0101(8) 0.0063(8)
    C22 0.0311(10) 0.0417(11) 0.0372(10) 0.0108(8) 0.0086(8) 0.0152(9)
    C23 0.0331(10) 0.0424(11) 0.0348(10) 0.0135(9) 0.0065(8) 0.0128(8)
    C24 0.0497(13) 0.0567(14) 0.0613(15) 0.0284(11) 0.0151(11) 0.0170(12)
    C25 0.0459(14) 0.096(2) 0.0695(17) 0.0415(15) 0.0273(12) 0.0310(15)
    C26 0.0373(13) 0.0832(19) 0.0700(17) 0.0126(12) 0.0246(12) 0.0320(15)
    C27 0.0364(11) 0.0373(11) 0.0389(11) 0.0080(9) 0.0096(9) 0.0086(9)
    C28 0.0310(10) 0.0352(10) 0.0395(11) 0.0118(8) 0.0131(8) 0.0104(8)
    C29 0.0403(11) 0.0402(11) 0.0397(11) 0.0079(9) 0.0149(9) 0.0065(9)
    C30 0.0424(12) 0.0491(12) 0.0476(12) 0.0124(10) 0.0201(10) 0.0188(10)
    C31 0.0407(12) 0.0401(11) 0.0554(13) 0.0068(9) 0.0114(10) 0.0178(10)
    C32 0.0460(12) 0.0356(11) 0.0456(12) 0.0030(9) 0.0059(10) 0.0059(9)
    C33 0.0650(17) 0.0520(15) 0.0751(18) -0.0044(13) 0.0181(14) 0.0232(13)
    C34 0.0422(11) 0.0373(11) 0.0350(10) 0.0061(9) 0.0061(9) 0.0018(8)
    C35 0.0476(13) 0.0591(14) 0.0341(11) 0.0140(11) 0.0126(9) 0.0110(10)
    C36 0.0479(12) 0.0470(12) 0.0360(11) 0.0097(10) 0.0081(9) 0.0102(9)
    C37 0.0686(18) 0.084(2) 0.0575(16) 0.0322(16) 0.0133(14) 0.0033(14)
    C38 0.0537(16) 0.081(2) 0.082(2) 0.0272(15) 0.0139(15) 0.0284(17)
    C39 0.0629(18) 0.083(2) 0.072(2) 0.0241(16) -0.0195(15) -0.0003(16)
    Co1 0.02797(15) 0.03043(15) 0.03159(16) 0.00821(11) 0.00945(11) 0.00764(11)
    N1 0.0350(9) 0.0347(8) 0.0327(8) 0.0087(7) 0.0111(7) 0.0127(7)
    N2 0.0246(8) 0.0355(8) 0.0315(8) 0.0069(6) 0.0092(6) 0.0108(7)
    N3 0.0369(9) 0.0391(9) 0.0301(8) 0.0099(7) 0.0088(7) 0.0055(7)
    O1 0.0390(7) 0.0360(7) 0.0372(7) 0.0150(6) 0.0174(6) 0.0135(6)
    O2 0.0504(10) 0.0905(13) 0.0486(10) 0.0127(9) 0.0126(8) 0.0361(9)
    O3 0.0381(8) 0.0374(7) 0.0388(8) 0.0152(6) 0.0048(6) 0.0080(6)
    O4 0.0419(8) 0.0481(9) 0.0615(10) 0.0090(7) 0.0222(7) 0.0150(7)
    O5 0.0318(7) 0.0334(7) 0.0395(7) 0.0052(6) 0.0155(6) 0.0014(6)
    O6 0.0728(12) 0.0761(13) 0.0538(11) 0.0312(10) -0.0110(9) -0.0110(9)
_geom_special_details
;
 All esds (except the esd in the dihedral angle between two l.s. planes)
 are estimated using the full covariance matrix.  The cell esds are taken
 into account individually in the estimation of esds in distances, angles
 and torsion angles; correlations between esds in cell parameters are only
 used when they are defined by crystal symmetry.  An approximate (isotropic)
 treatment of cell esds is used for estimating esds involving l.s. planes.
;
loop_
    _geom_bond_atom_site_label_1
    _geom_bond_atom_site_label_2
    _geom_bond_site_symmetry_2
    _geom_bond_distance
    _geom_bond_publ_flag
    C1 C2 . 1.413(3) ?
    C1 C6 . 1.414(3) ?
    C1 C8 . 1.433(3) ?
    C2 O1 . 1.319(2) ?
    C2 C3 . 1.395(3) ?
    C3 C4 . 1.374(3) ?
    C3 H3 . 0.9300 ?
    C4 C5 . 1.402(3) ?
    C4 H4 . 0.9300 ?
    C5 C6 . 1.366(3) ?
    C5 C7 . 1.520(3) ?
    C6 H6 . 0.9300 ?
    C7 H7A . 0.9600 ?
    C7 H7B . 0.9600 ?
    C7 H7C . 0.9600 ?
    C8 N1 . 1.284(3) ?
    C8 H8 . 0.9300 ?
    C9 C10 . 1.479(3) ?
    C9 N1 . 1.483(2) ?
    C9 H9A . 0.9700 ?
    C9 H9B . 0.9700 ?
    C10 C11 . 1.331(3) ?
    C10 O2 . 1.357(3) ?
    C11 C12 . 1.410(4) ?
    C11 H11 . 0.9300 ?
    C12 C13 . 1.309(4) ?
    C12 H12 . 0.9300 ?
    C13 O2 . 1.366(3) ?
    C13 H13 . 0.9300 ?
    C14 C15 . 1.411(3) ?
    C14 C19 . 1.415(3) ?
    C14 C21 . 1.438(3) ?
    C15 O3 . 1.309(2) ?
    C15 C16 . 1.409(3) ?
    C16 C17 . 1.377(3) ?
    C16 H16 . 0.9300 ?
    C17 C18 . 1.394(3) ?
    C17 H17 . 0.9300 ?
    C18 C19 . 1.377(3) ?
    C18 C20 . 1.516(3) ?
    C19 H19 . 0.9300 ?
    C20 H20A . 0.9600 ?
    C20 H20B . 0.9600 ?
    C20 H20C . 0.9600 ?
    C21 N2 . 1.286(2) ?
    C21 H21 . 0.9300 ?
    C22 C23 . 1.472(3) ?
    C22 N2 . 1.485(2) ?
    C22 H22A . 0.9700 ?
    C22 H22B . 0.9700 ?
    C23 C24 . 1.338(3) ?
    C23 O4 . 1.367(2) ?
    C24 C25 . 1.429(4) ?
    C24 H24 . 0.9300 ?
    C25 C26 . 1.305(4) ?
    C25 H25 . 0.9300 ?
    C26 O4 . 1.375(3) ?
    C26 H26 . 0.9300 ?
    C27 C32 . 1.412(3) ?
    C27 C28 . 1.420(3) ?
    C27 C34 . 1.428(3) ?
    C28 O5 . 1.305(2) ?
    C28 C29 . 1.409(3) ?
    C29 C30 . 1.376(3) ?
    C29 H29 . 0.9300 ?
    C30 C31 . 1.403(3) ?
    C30 H30 . 0.9300 ?
    C31 C32 . 1.371(3) ?
    C31 C33 . 1.507(3) ?
    C32 H32 . 0.9300 ?
    C33 H33A . 0.9600 ?
    C33 H33B . 0.9600 ?
    C33 H33C . 0.9600 ?
    C34 N3 . 1.296(3) ?
    C34 H34 . 0.9300 ?
    C35 N3 . 1.477(3) ?
    C35 C36 . 1.489(3) ?
    C35 H35A . 0.9700 ?
    C35 H35B . 0.9700 ?
    C36 C37 . 1.329(4) ?
    C36 O6 . 1.352(3) ?
    C37 C38 . 1.416(4) ?
    C37 H37 . 0.9300 ?
    C38 C39 . 1.299(4) ?
    C38 H38 . 0.9300 ?
    C39 O6 . 1.370(4) ?
    C39 H39 . 0.9300 ?
    Co1 O1 . 1.8848(13) ?
    Co1 O3 . 1.8927(13) ?
    Co1 O5 . 1.9104(13) ?
    Co1 N3 . 1.9405(16) ?
    Co1 N2 . 1.9459(16) ?
    Co1 N1 . 1.9505(16) ?
loop_
    _geom_angle_atom_site_label_1
    _geom_angle_atom_site_label_2
    _geom_angle_atom_site_label_3
    _geom_angle_site_symmetry_1
    _geom_angle_site_symmetry_3
    _geom_angle
    _geom_angle_publ_flag
    C2 C1 C6 . . 119.64(19) ?
    C2 C1 C8 . . 120.94(18) ?
    C6 C1 C8 . . 119.10(19) ?
    O1 C2 C3 . . 119.33(18) ?
    O1 C2 C1 . . 123.68(17) ?
    C3 C2 C1 . . 116.94(18) ?
    C4 C3 C2 . . 122.1(2) ?
    C4 C3 H3 . . 118.9 ?
    C2 C3 H3 . . 118.9 ?
    C3 C4 C5 . . 121.6(2) ?
    C3 C4 H4 . . 119.2 ?
    C5 C4 H4 . . 119.2 ?
    C6 C5 C4 . . 117.1(2) ?
    C6 C5 C7 . . 122.1(2) ?
    C4 C5 C7 . . 120.8(2) ?
    C5 C6 C1 . . 122.6(2) ?
    C5 C6 H6 . . 118.7 ?
    C1 C6 H6 . . 118.7 ?
    C5 C7 H7A . . 109.5 ?
    C5 C7 H7B . . 109.5 ?
    H7A C7 H7B . . 109.5 ?
    C5 C7 H7C . . 109.5 ?
    H7A C7 H7C . . 109.5 ?
    H7B C7 H7C . . 109.5 ?
    N1 C8 C1 . . 125.56(18) ?
    N1 C8 H8 . . 117.2 ?
    C1 C8 H8 . . 117.2 ?
    C10 C9 N1 . . 117.47(18) ?
    C10 C9 H9A . . 107.9 ?
    N1 C9 H9A . . 107.9 ?
    C10 C9 H9B . . 107.9 ?
    N1 C9 H9B . . 107.9 ?
    H9A C9 H9B . . 107.2 ?
    C11 C10 O2 . . 109.2(2) ?
    C11 C10 C9 . . 134.3(2) ?
    O2 C10 C9 . . 116.36(19) ?
    C10 C11 C12 . . 107.7(2) ?
    C10 C11 H11 . . 126.1 ?
    C12 C11 H11 . . 126.1 ?
    C13 C12 C11 . . 105.9(2) ?
    C13 C12 H12 . . 127.1 ?
    C11 C12 H12 . . 127.1 ?
    C12 C13 O2 . . 111.3(2) ?
    C12 C13 H13 . . 124.4 ?
    O2 C13 H13 . . 124.4 ?
    C15 C14 C19 . . 119.53(19) ?
    C15 C14 C21 . . 122.40(18) ?
    C19 C14 C21 . . 118.06(19) ?
    O3 C15 C16 . . 118.42(19) ?
    O3 C15 C14 . . 124.25(18) ?
    C16 C15 C14 . . 117.32(19) ?
    C17 C16 C15 . . 121.1(2) ?
    C17 C16 H16 . . 119.4 ?
    C15 C16 H16 . . 119.4 ?
    C16 C17 C18 . . 122.1(2) ?
    C16 C17 H17 . . 119.0 ?
    C18 C17 H17 . . 119.0 ?
    C19 C18 C17 . . 117.3(2) ?
    C19 C18 C20 . . 122.1(2) ?
    C17 C18 C20 . . 120.6(2) ?
    C18 C19 C14 . . 122.3(2) ?
    C18 C19 H19 . . 118.9 ?
    C14 C19 H19 . . 118.9 ?
    C18 C20 H20A . . 109.5 ?
    C18 C20 H20B . . 109.5 ?
    H20A C20 H20B . . 109.5 ?
    C18 C20 H20C . . 109.5 ?
    H20A C20 H20C . . 109.5 ?
    H20B C20 H20C . . 109.5 ?
    N2 C21 C14 . . 126.83(18) ?
    N2 C21 H21 . . 116.6 ?
    C14 C21 H21 . . 116.6 ?
    C23 C22 N2 . . 113.19(16) ?
    C23 C22 H22A . . 108.9 ?
    N2 C22 H22A . . 108.9 ?
    C23 C22 H22B . . 108.9 ?
    N2 C22 H22B . . 108.9 ?
    H22A C22 H22B . . 107.8 ?
    C24 C23 O4 . . 109.67(19) ?
    C24 C23 C22 . . 134.5(2) ?
    O4 C23 C22 . . 115.65(17) ?
    C23 C24 C25 . . 106.7(2) ?
    C23 C24 H24 . . 126.6 ?
    C25 C24 H24 . . 126.6 ?
    C26 C25 C24 . . 106.6(2) ?
    C26 C25 H25 . . 126.7 ?
    C24 C25 H25 . . 126.7 ?
    C25 C26 O4 . . 111.1(2) ?
    C25 C26 H26 . . 124.4 ?
    O4 C26 H26 . . 124.4 ?
    C32 C27 C28 . . 119.94(19) ?
    C32 C27 C34 . . 118.93(19) ?
    C28 C27 C34 . . 120.43(18) ?
    O5 C28 C29 . . 119.33(17) ?
    O5 C28 C27 . . 124.00(18) ?
    C29 C28 C27 . . 116.42(18) ?
    C30 C29 C28 . . 121.7(2) ?
    C30 C29 H29 . . 119.1 ?
    C28 C29 H29 . . 119.1 ?
    C29 C30 C31 . . 122.3(2) ?
    C29 C30 H30 . . 118.8 ?
    C31 C30 H30 . . 118.8 ?
    C32 C31 C30 . . 116.5(2) ?
    C32 C31 C33 . . 122.8(2) ?
    C30 C31 C33 . . 120.7(2) ?
    C31 C32 C27 . . 123.0(2) ?
    C31 C32 H32 . . 118.5 ?
    C27 C32 H32 . . 118.5 ?
    C31 C33 H33A . . 109.5 ?
    C31 C33 H33B . . 109.5 ?
    H33A C33 H33B . . 109.5 ?
    C31 C33 H33C . . 109.5 ?
    H33A C33 H33C . . 109.5 ?
    H33B C33 H33C . . 109.5 ?
    N3 C34 C27 . . 126.66(19) ?
    N3 C34 H34 . . 116.7 ?
    C27 C34 H34 . . 116.7 ?
    N3 C35 C36 . . 113.19(18) ?
    N3 C35 H35A . . 108.9 ?
    C36 C35 H35A . . 108.9 ?
    N3 C35 H35B . . 108.9 ?
    C36 C35 H35B . . 108.9 ?
    H35A C35 H35B . . 107.8 ?
    C37 C36 O6 . . 109.5(2) ?
    C37 C36 C35 . . 133.6(2) ?
    O6 C36 C35 . . 116.9(2) ?
    C36 C37 C38 . . 107.1(3) ?
    C36 C37 H37 . . 126.4 ?
    C38 C37 H37 . . 126.4 ?
    C39 C38 C37 . . 106.5(3) ?
    C39 C38 H38 . . 126.7 ?
    C37 C38 H38 . . 126.7 ?
    C38 C39 O6 . . 110.8(3) ?
    C38 C39 H39 . . 124.6 ?
    O6 C39 H39 . . 124.6 ?
    O1 Co1 O3 . . 173.72(6) ?
    O1 Co1 O5 . . 87.15(6) ?
    O3 Co1 O5 . . 92.04(6) ?
    O1 Co1 N3 . . 89.22(7) ?
    O3 Co1 N3 . . 84.56(7) ?
    O5 Co1 N3 . . 91.16(6) ?
    O1 Co1 N2 . . 92.27(6) ?
    O3 Co1 N2 . . 93.83(6) ?
    O5 Co1 N2 . . 83.72(6) ?
    N3 Co1 N2 . . 174.59(6) ?
    O1 Co1 N1 . . 91.47(6) ?
    O3 Co1 N1 . . 89.89(6) ?
    O5 Co1 N1 . . 174.71(6) ?
    N3 Co1 N1 . . 93.93(7) ?
    N2 Co1 N1 . . 91.23(6) ?
    C8 N1 C9 . . 119.34(17) ?
    C8 N1 Co1 . . 122.97(14) ?
    C9 N1 Co1 . . 117.52(13) ?
    C21 N2 C22 . . 116.91(16) ?
    C21 N2 Co1 . . 122.58(13) ?
    C22 N2 Co1 . . 119.87(13) ?
    C34 N3 C35 . . 115.85(18) ?
    C34 N3 Co1 . . 122.56(14) ?
    C35 N3 Co1 . . 121.41(14) ?
    C2 O1 Co1 . . 122.20(12) ?
    C10 O2 C13 . . 105.88(19) ?
    C15 O3 Co1 . . 125.90(12) ?
    C23 O4 C26 . . 105.85(18) ?
    C28 O5 Co1 . . 123.52(12) ?
    C36 O6 C39 . . 106.1(2) ?
loop_
    _geom_hbond_atom_site_label_D
    _geom_hbond_atom_site_label_H
    _geom_hbond_atom_site_label_A
    _geom_hbond_site_symmetry_A
    _geom_hbond_distance_DH
    _geom_hbond_distance_HA
    _geom_hbond_distance_DA
    _geom_hbond_angle_DHA
    C25 H25 O5 1_455 0.93 2.54 3.386(3) 151
    C29 H29 O4 2_666 0.93 2.59 3.450(3) 153
    C34 H34 O6 2_777 0.93 2.52 3.363(3) 151
