# Supplementary material for: Tris{2-[(furan-2-meth­yl)imino­meth­yl]-4-methyl­phenolato}cobalt(III)
Source: Acta Crystallogr Sect E Struct Rep Online. 2011 Oct 29;67(Pt 11):m1640. doi: 10.1107/S1600536811044588 (PMC3247556; doi:10.1107/S1600536811044588)
Supplement: Supplementary file 2 [file e-67-m1640-Isup2.hkl]

# 
# h,k,l, Fc-squared, Fo-squared, sigma(Fo-squared) and status flag 
# 
data_I
_shelx_title ' 101220dm in P-1' 
_shelx_refln_list_code          4 
_shelx_F_calc_maximum      206.63 
_exptl_crystal_F_000       732.00 
_reflns_d_resolution_high  0.8107 
 
loop_ 
 _symmetry_equiv_pos_as_xyz 
 'x, y, z' 
 '-x, -y, -z' 
 
_cell_length_a     9.7150 
_cell_length_b    11.3607 
_cell_length_c    16.8591 
_cell_angle_alpha 102.605 
_cell_angle_beta  102.984 
_cell_angle_gamma 104.752 
 
_shelx_F_squared_multiplier     1.000 
 
loop_ 
 _refln_index_h 
 _refln_index_k 
 _refln_index_l 
 _refln_F_squared_calc 
 _refln_F_squared_meas 
 _refln_F_squared_sigma 
 _refln_observed_status 
   1   0   0     4984.14     6081.72     46.71 o 
   2   0   0     3512.79     3960.74     27.27 o 
   3   0   0       43.69       55.90      2.29 o 
   4   0   0      116.08       99.17      3.34 o 
   5   0   0     1615.61     1756.47     32.76 o 
   6   0   0       21.80       20.95      2.44 o 
   7   0   0      716.04      768.62     15.42 o 
   8   0   0      294.88      303.82     12.58 o 
   9   0   0       21.46       21.97      4.04 o 
  10   0   0      139.51      164.24     15.36 o 
  11   0   0      117.45      129.19     14.69 o 
 -11   1   0      210.67      202.96     17.69 o 
 -10   1   0      338.65      327.51     18.03 o 
  -9   1   0       95.49       94.79      6.56 o 
  -8   1   0       25.12       27.08      4.07 o 
  -7   1   0      665.45      674.74     13.39 o 
  -6   1   0      144.85      114.16      4.32 o 
  -5   1   0      284.04      271.94      5.69 o 
  -4   1   0      930.47      993.25     31.95 o 
  -3   1   0       26.01       37.86      2.17 o 
  -2   1   0     6233.31     6850.71    317.66 o 
  -1   1   0     9519.25    10151.76    466.98 o 
   0   1   0     5785.67     6359.83    144.21 o 
   1   1   0      118.33      136.62      5.17 o 
   2   1   0     1399.48     1625.72     30.31 o 
   3   1   0     2540.47     2752.81     32.58 o 
   4   1   0     1363.56     1543.92     12.82 o 
   5   1   0       73.32       77.92      5.10 o 
   6   1   0       53.22       51.54      3.59 o 
   7   1   0      340.58      384.21      8.80 o 
   8   1   0      134.56      133.59      7.42 o 
   9   1   0       11.92       21.92      4.11 o 
 -11   2   0       28.73       28.04      9.01 o 
 -10   2   0      197.71      191.85     11.32 o 
  -9   2   0      226.57      216.97     10.31 o 
  -8   2   0      897.69      879.59     22.65 o 
  -7   2   0      750.54      678.71     21.89 o 
  -6   2   0      682.42      773.77     22.31 o 
  -5   2   0       39.59       33.26      2.36 o 
  -4   2   0        2.24        7.68      1.16 o 
  -3   2   0     2356.30     2593.09    148.31 o 
  -2   2   0     8085.69     8396.85    397.57 o 
  -1   2   0       97.82      111.89      2.78 o 
   0   2   0      695.55      764.83     11.00 o 
   1   2   0      183.51      167.76      3.79 o 
   2   2   0       69.87       50.10      2.09 o 
   3   2   0     1136.90     1240.66     25.63 o 
   4   2   0      370.36      407.97      7.00 o 
   5   2   0     1357.58     1441.93     17.88 o 
   6   2   0     1330.01     1404.64     17.76 o 
   7   2   0      180.42      180.66      6.51 o 
   8   2   0      224.19      216.99      7.53 o 
   9   2   0        1.09        4.46      3.85 o 
 -11   3   0        1.01        8.53      4.60 o 
 -10   3   0       45.57       50.81      5.81 o 
  -9   3   0      380.66      351.96     13.09 o 
  -8   3   0      804.15      822.33     31.74 o 
  -7   3   0       55.55       60.29      4.65 o 
  -6   3   0     2214.84     2548.02     88.13 o 
  -5   3   0      569.85      667.01     26.84 o 
  -4   3   0       66.39       56.69      4.08 o 
  -3   3   0     3678.66     3815.36    174.08 o 
  -2   3   0     2913.95     3201.06     93.33 o 
  -1   3   0      413.55      413.36      4.76 o 
   0   3   0     2596.35     2819.72     16.24 o 
   1   3   0      764.16      730.50     11.07 o 
   2   3   0        1.02        3.09      0.92 o 
   3   3   0        9.17        4.62      1.25 o 
   4   3   0      102.71       84.18      3.67 o 
   5   3   0     1943.51     2084.68     26.84 o 
   6   3   0      454.68      500.72      9.78 o 
   7   3   0        5.25        5.71      2.88 o 
   8   3   0        1.83        1.92      2.73 o 
   9   3   0      274.54      298.77     20.03 o 
 -11   4   0       59.64       65.37     12.02 o 
 -10   4   0      106.74      120.83      7.63 o 
  -9   4   0       63.48       68.07      6.02 o 
  -8   4   0      347.92      321.32     19.24 o 
  -7   4   0      324.95      349.39     27.90 o 
  -6   4   0      397.66      417.12     16.33 o 
  -5   4   0        2.35        9.46      2.07 o 
  -4   4   0     1243.30     1280.61     47.62 o 
  -3   4   0      798.71      910.21     40.97 o 
  -2   4   0     5621.98     5626.93     41.39 o 
  -1   4   0      191.88      181.16      3.65 o 
   0   4   0       76.63       64.05      3.14 o 
   1   4   0      207.18      237.04      7.95 o 
   2   4   0      646.50      674.88      7.10 o 
   3   4   0       18.02       27.25      2.20 o 
   4   4   0      268.20      258.19      6.31 o 
   5   4   0        9.47       10.04      2.86 o 
   6   4   0      238.23      228.63      8.64 o 
   7   4   0       47.19       53.52      5.33 o 
   8   4   0      230.29      256.87     21.53 o 
   9   4   0       48.44       56.08     11.68 o 
 -11   5   0      101.91      104.48     10.25 o 
 -10   5   0       77.51       82.06      6.79 o 
  -9   5   0      363.84      380.82     20.39 o 
  -8   5   0      598.12      564.79     13.92 o 
  -7   5   0      683.71      702.80     41.41 o 
  -6   5   0      420.91      428.13     21.52 o 
  -5   5   0       29.48       29.70      3.27 o 
  -4   5   0      453.47      445.25     19.50 o 
  -3   5   0     3639.65     3630.61     22.26 o 
  -2   5   0     3358.46     3403.23     34.34 o 
  -1   5   0       71.39       55.28      3.14 o 
   0   5   0       31.98       46.71      3.14 o 
   1   5   0     1476.88     1522.43     25.31 o 
   2   5   0     1641.73     1738.94     20.99 o 
   3   5   0       10.18       18.26      2.82 o 
   4   5   0        4.13        6.48      2.49 o 
   5   5   0      171.03      160.91      7.37 o 
   6   5   0      751.11      710.39     21.63 o 
   7   5   0      535.99      533.98     14.36 o 
   8   5   0        6.04        6.72      4.60 o 
 -11   6   0        3.85        6.09      4.56 o 
 -10   6   0       50.31       68.92      8.14 o 
  -9   6   0      318.11      315.22     31.57 o 
  -8   6   0       36.91       46.19      5.11 o 
  -7   6   0       21.02       30.28      6.11 o 
  -6   6   0       19.07       17.95      3.32 o 
  -5   6   0     1832.64     1847.34     62.55 o 
  -4   6   0     1657.34     1650.67     16.61 o 
  -3   6   0     2205.92     2170.82     15.28 o 
  -2   6   0        7.05       10.22      1.64 o 
  -1   6   0     2051.34     2200.55     50.79 o 
   0   6   0      425.26      363.13      8.53 o 
   1   6   0      614.21      576.32     11.18 o 
   2   6   0      231.03      227.24      7.63 o 
   3   6   0       47.27       48.18      4.35 o 
   4   6   0       24.39       27.44      3.97 o 
   5   6   0       24.37       26.98      4.11 o 
   6   6   0      684.46      697.98     16.23 o 
   7   6   0       25.58       17.38      5.65 o 
   8   6   0       69.15       59.75     12.35 o 
 -11   7   0       28.74       45.03      7.84 o 
 -10   7   0       75.42       87.32      7.43 o 
  -9   7   0       55.92       53.68      5.84 o 
  -8   7   0      442.13      435.11     13.57 o 
  -7   7   0      129.02      137.53     10.15 o 
  -6   7   0     1599.92     1517.51     20.54 o 
  -5   7   0      347.19      323.08      9.25 o 
  -4   7   0      160.35      172.93      6.59 o 
  -3   7   0       27.69       34.16      2.67 o 
  -2   7   0      301.69      277.90      6.08 o 
  -1   7   0     4208.27     4251.71     61.01 o 
   0   7   0      414.59      381.35      9.57 o 
   1   7   0       91.21       79.54      5.14 o 
   2   7   0      822.75      801.15     14.89 o 
   3   7   0      131.66      137.18      8.73 o 
   4   7   0      152.63      139.81      8.48 o 
   5   7   0      176.54      162.54     11.02 o 
   6   7   0      171.55      168.67      8.94 o 
   7   7   0      105.35      118.57     10.35 o 
 -11   8   0      102.46      100.69     10.61 o 
 -10   8   0        1.32        7.61      3.77 o 
  -9   8   0       10.40        8.70      3.53 o 
  -8   8   0       23.91       31.41      4.74 o 
  -7   8   0       56.72       52.11      6.61 o 
  -6   8   0      285.75      262.23      9.16 o 
  -5   8   0       61.19       57.95      5.15 o 
  -4   8   0       22.05       22.95      3.36 o 
  -3   8   0      933.30      927.41     18.89 o 
  -2   8   0     1353.35     1235.27     17.74 o 
  -1   8   0      528.34      530.46     11.72 o 
   0   8   0       15.82       19.55      3.46 o 
   1   8   0      601.15      596.54     13.36 o 
   2   8   0      105.27      103.42      6.41 o 
   3   8   0       37.10       38.95      6.14 o 
   4   8   0        0.16        0.00      2.44 o 
   5   8   0       10.57       11.79      3.85 o 
   6   8   0        5.73        5.81      4.83 o 
 -10   9   0       58.59       55.92      6.79 o 
  -9   9   0      332.81      325.10     15.10 o 
  -8   9   0      423.33      408.02     17.57 o 
  -7   9   0       87.61       89.71      8.28 o 
  -6   9   0      275.92      249.70      9.41 o 
  -5   9   0       96.82      103.65      6.20 o 
  -4   9   0      597.70      576.28     22.20 o 
  -3   9   0       13.52        9.15      3.65 o 
  -2   9   0      398.76      385.29     12.50 o 
  -1   9   0        4.05        8.65      3.04 o 
   0   9   0     1306.02     1308.96     31.62 o 
   1   9   0        1.68        3.64      2.63 o 
   2   9   0       97.64      106.84      6.94 o 
   3   9   0        3.71        7.59      4.23 o 
   4   9   0      237.50      243.58     12.72 o 
   5   9   0      181.64      178.60     17.69 o 
 -10  10   0      106.34      122.10      8.75 o 
  -9  10   0       91.32       90.86      7.82 o 
  -8  10   0        2.71        1.87      3.11 o 
  -7  10   0      113.01      124.16      7.63 o 
  -6  10   0       63.65       70.68      6.08 o 
  -5  10   0      135.54      132.99      9.07 o 
  -4  10   0       23.21       27.62      5.28 o 
  -3  10   0      225.28      226.94     13.02 o 
  -2  10   0        3.32        3.83      2.64 o 
  -1  10   0      997.84      995.58     31.36 o 
   0  10   0      225.44      223.68      9.42 o 
   1  10   0       31.59       32.16      4.89 o 
   2  10   0       11.22       15.39      4.11 o 
   3  10   0      206.58      196.89     18.03 o 
   4  10   0      374.79      365.18     13.47 o 
  -9  11   0       24.40       31.71      5.70 o 
  -8  11   0      162.49      180.28      9.69 o 
  -7  11   0      247.48      222.08     14.52 o 
  -6  11   0       29.74       35.27      7.34 o 
  -5  11   0        2.40        0.68      3.42 o 
  -4  11   0      178.88      168.66     10.61 o 
  -3  11   0      163.38      153.91     10.39 o 
  -2  11   0      411.27      382.16     37.39 o 
  -1  11   0        0.70        2.70      2.81 o 
   0  11   0       14.17        9.36      3.57 o 
   1  11   0       16.20       21.83      4.68 o 
   2  11   0       24.97       33.04      5.52 o 
   3  11   0      122.48      142.18      8.99 o 
  -8  12   0      162.15      150.05     11.40 o 
  -7  12   0       56.90       45.56      7.67 o 
  -6  12   0       26.79       26.44      6.37 o 
  -5  12   0       65.87       74.29      8.85 o 
  -4  12   0      147.19      139.00     10.50 o 
  -3  12   0      558.26      517.84     19.00 o 
  -2  12   0       14.86       22.18      5.93 o 
  -1  12   0      123.46      126.05     10.15 o 
   0  12   0       42.61       49.56      6.14 o 
   1  12   0       10.67       17.47      4.46 o 
   2  12   0        4.38        4.80      3.84 o 
  -6  13   0       79.08       87.16     10.15 o 
  -5  13   0       25.41       24.66      6.46 o 
  -4  13   0      424.97      411.81     18.69 o 
  -3  13   0        0.10        0.00      3.78 o 
  -2  13   0       59.88       63.63      8.97 o 
  -1  13   0       79.88       83.13      9.91 o 
   0 -13   1        6.91        7.42      3.84 o 
   1 -13   1        0.28        0.23      4.47 o 
   2 -13   1       65.33       68.90      8.96 o 
   3 -13   1      274.42      317.53     15.92 o 
   4 -13   1      242.12      238.16     14.04 o 
   5 -13   1        1.11        6.15      4.36 o 
   6 -13   1        9.70       12.92      5.07 o 
   7 -13   1       20.04       26.52      6.60 o 
  -2 -12   1       24.21       40.86      6.27 o 
  -1 -12   1        0.73        0.00      3.08 o 
   0 -12   1        0.59        3.00      3.23 o 
   1 -12   1       41.12       39.72      7.07 o 
   2 -12   1      128.84      134.88     10.68 o 
   3 -12   1      197.42      214.80     12.63 o 
   4 -12   1       97.71      111.11      9.79 o 
   5 -12   1        1.01        1.42      3.65 o 
   6 -12   1       75.30       80.61      9.17 o 
   7 -12   1      125.35      119.62     10.45 o 
   8 -12   1        6.99        9.30      5.07 o 
  -3 -11   1      143.89      164.93     11.80 o 
  -2 -11   1       42.67       52.47      6.34 o 
  -1 -11   1       16.40       19.00      4.29 o 
   0 -11   1       81.74       87.94      6.99 o 
   1 -11   1       17.95       24.46      4.42 o 
   2 -11   1        0.71        0.00      3.34 o 
   3 -11   1      427.68      427.85     25.87 o 
   4 -11   1      114.17      109.47      8.96 o 
   5 -11   1      346.39      330.43     14.63 o 
   6 -11   1       25.70       23.38      5.89 o 
   7 -11   1        6.49       12.02      4.72 o 
   8 -11   1       13.77       13.83      4.35 o 
   9 -11   1      196.30      216.90     11.43 o 
  -5 -10   1      114.73      100.84     10.61 o 
  -4 -10   1       46.49       51.56      8.14 o 
  -3 -10   1        2.08        4.49      3.27 o 
  -2 -10   1       44.73       49.72      5.74 o 
  -1 -10   1      174.52      184.81      8.73 o 
   0 -10   1      141.19      145.22      7.73 o 
   1 -10   1      160.92      149.78      7.50 o 
   2 -10   1      353.18      322.33     10.25 o 
   3 -10   1       39.15       43.06      6.12 o 
   4 -10   1        1.27        0.00      2.78 o 
   5 -10   1       22.47       23.26      5.13 o 
   6 -10   1      200.29      181.31      8.41 o 
   7 -10   1      807.24      826.61     27.24 o 
   8 -10   1      301.85      292.98     11.59 o 
   9 -10   1      176.89      186.64      9.75 o 
  10 -10   1      146.62      149.94      9.27 o 
  -6  -9   1       91.58       76.62      9.56 o 
  -5  -9   1       99.59      114.92     10.15 o 
  -4  -9   1       57.22       65.54      6.31 o 
  -3  -9   1       67.97       70.59      6.28 o 
  -2  -9   1      379.02      371.65     15.61 o 
  -1  -9   1      191.75      180.31     10.63 o 
   0  -9   1      105.70      113.66      6.54 o 
   1  -9   1      944.79      904.90     26.10 o 
   2  -9   1      881.85      798.31     14.76 o 
   3  -9   1      673.76      613.23     17.00 o 
   4  -9   1       11.39       11.16      2.88 o 
   5  -9   1      265.78      249.59      9.01 o 
   6  -9   1       19.24       19.32      3.84 o 
   7  -9   1       20.91       20.44      3.98 o 
   8  -9   1       67.31       72.70      6.53 o 
   9  -9   1        2.39        1.74      4.17 o 
  10  -9   1       56.74       59.45      6.87 o 
  -7  -8   1        0.11        0.00      4.13 o 
  -6  -8   1       53.24       50.07      7.88 o 
  -5  -8   1       87.75       83.46      8.83 o 
  -4  -8   1       99.57       87.92      6.53 o 
  -3  -8   1        2.89        5.56      2.81 o 
  -2  -8   1       67.40       62.11      5.37 o 
  -1  -8   1      222.58      221.10      8.34 o 
   0  -8   1      510.02      495.38     11.61 o 
   1  -8   1      187.38      173.58      8.34 o 
   2  -8   1      793.36      732.25     13.01 o 
   3  -8   1       10.86       10.61      2.30 o 
   4  -8   1     1179.74     1072.20     20.85 o 
   5  -8   1     1721.72     1737.92     26.21 o 
   6  -8   1      500.93      471.85     12.19 o 
   7  -8   1       33.41       40.97      4.81 o 
   8  -8   1       72.04       66.39      6.02 o 
   9  -8   1       82.41       90.95      7.23 o 
  10  -8   1      155.07      161.63      9.31 o 
  11  -8   1       18.02       21.04      6.46 o 
  -7  -7   1       53.11       61.01      8.38 o 
  -6  -7   1      342.21      329.16     20.36 o 
  -5  -7   1      232.31      239.15      9.60 o 
  -4  -7   1        1.26        1.28      2.35 o 
  -3  -7   1       18.03       19.14      3.48 o 
  -2  -7   1        7.43        9.64      2.79 o 
  -1  -7   1     1739.99     1811.55     42.00 o 
   0  -7   1      559.64      499.96     17.60 o 
   1  -7   1        8.47        5.98      1.62 o 
   2  -7   1       64.04       65.31      3.42 o 
   3  -7   1      257.09      228.33      5.66 o 
   4  -7   1      562.67      548.68     11.15 o 
   5  -7   1      619.51      617.71     12.56 o 
   6  -7   1       90.91      119.94     18.59 o 
   7  -7   1      205.98      203.58     13.68 o 
   8  -7   1      114.82      117.26      7.06 o 
   9  -7   1       93.52      115.47      7.37 o 
  10  -7   1       33.18       46.02      7.54 o 
  11  -7   1       14.19       18.54      6.08 o 
  -8  -6   1       60.65       82.24      9.32 o 
  -7  -6   1       63.15       74.35      8.38 o 
  -6  -6   1      155.66      153.70      7.98 o 
  -5  -6   1        0.04        0.00      2.12 o 
  -4  -6   1      325.93      340.45      9.91 o 
  -3  -6   1      269.93      275.27     10.42 o 
  -2  -6   1      277.51      288.80      8.33 o 
  -1  -6   1       80.41       76.52      4.42 o 
   0  -6   1      164.18      137.95      3.51 o 
   1  -6   1      312.52      271.27      8.87 o 
   2  -6   1     1167.24     1102.11     20.96 o 
   3  -6   1      394.13      403.37     17.06 o 
   4  -6   1      268.63      304.70      7.15 o 
   5  -6   1      622.82      575.40     24.84 o 
   6  -6   1       33.39       37.28      6.27 o 
   7  -6   1      270.54      279.18     13.79 o 
   8  -6   1        6.46       17.66      3.71 o 
   9  -6   1        1.24        1.26      2.99 o 
  10  -6   1      153.42      139.95     25.70 o 
  11  -6   1       48.13       43.99      9.35 o 
  -9  -5   1       30.66       33.70      7.08 o 
  -8  -5   1      107.37      118.23      9.84 o 
  -7  -5   1        1.06        3.62      5.51 o 
  -6  -5   1        1.45        2.94      2.44 o 
  -5  -5   1       16.19       22.16      3.53 o 
  -4  -5   1      349.56      342.81      9.39 o 
  -3  -5   1        2.10        1.81      1.64 o 
  -2  -5   1      979.99     1200.28     17.92 o 
  -1  -5   1      566.03      679.02     10.71 o 
   0  -5   1     4929.06     5628.14    140.63 o 
   1  -5   1     3481.58     3672.92     77.33 o 
   2  -5   1      635.25      739.20     14.21 o 
   3  -5   1      184.38      199.37     13.51 o 
   4  -5   1     3338.02     3390.64    115.20 o 
   5  -5   1       36.01       49.55      6.49 o 
   6  -5   1       23.80       29.59      6.66 o 
   7  -5   1      224.07      217.16     15.46 o 
   8  -5   1      199.95      203.44      8.53 o 
   9  -5   1      270.04      269.61     14.14 o 
  10  -5   1      171.20      176.24     12.69 o 
  11  -5   1      150.87      149.92     11.43 o 
  -9  -4   1      160.24      187.77     12.03 o 
  -8  -4   1        0.70        0.00      3.51 o 
  -7  -4   1      670.26      648.98     14.58 o 
  -6  -4   1      103.20      100.21      6.02 o 
  -5  -4   1      891.24      850.27     24.24 o 
  -4  -4   1     1376.19     1506.96     25.58 o 
  -3  -4   1      100.85      103.80      3.62 o 
  -2  -4   1      225.98      306.20      4.99 o 
  -1  -4   1        3.85        7.10      0.99 o 
   0  -4   1     2815.23     2804.65    100.29 o 
   1  -4   1      508.26      472.54      5.80 o 
   2  -4   1      804.85      858.35     25.39 o 
   3  -4   1     6774.93     7343.48    174.41 o 
   4  -4   1     3355.55     3679.54    162.60 o 
   5  -4   1       18.89       16.91      1.59 o 
   6  -4   1      199.54      167.97     14.57 o 
   7  -4   1      293.09      254.85     21.99 o 
   8  -4   1      933.70      898.43     29.14 o 
   9  -4   1      757.31      723.00     38.31 o 
  10  -4   1      172.49      125.88      9.79 o 
  11  -4   1        0.01        3.90      4.23 o 
  -9  -3   1       73.55       74.95     11.68 o 
  -8  -3   1      160.79      168.03     10.38 o 
  -7  -3   1     1300.58     1344.95     16.79 o 
  -6  -3   1     1147.75     1138.79     36.43 o 
  -5  -3   1       11.44       10.40      2.17 o 
  -4  -3   1      349.92      344.33      7.18 o 
  -3  -3   1      613.24      585.78     20.81 o 
  -2  -3   1     1683.07     1736.04     24.77 o 
  -1  -3   1       90.20      104.42      2.58 o 
   0  -3   1     5772.13     6325.74    152.99 o 
   1  -3   1        9.61       15.30      1.18 o 
   2  -3   1     8585.83     8975.91    254.07 o 
   3  -3   1     1260.11     1372.02     52.38 o 
   4  -3   1      911.88     1128.43     53.53 o 
   5  -3   1      828.63     1051.13     39.56 o 
   6  -3   1      786.36      756.34     33.39 o 
   7  -3   1     1038.55      997.99     46.71 o 
   8  -3   1      192.64      202.74      8.14 o 
   9  -3   1      210.46      224.73      9.28 o 
  10  -3   1      129.35      126.92     19.53 o 
  11  -3   1       80.99       70.05      8.96 o 
  -9  -2   1       44.66       59.12      7.08 o 
  -8  -2   1      166.62      158.76      7.84 o 
  -7  -2   1      692.35      635.72     17.25 o 
  -6  -2   1      290.28      273.90      7.07 o 
  -5  -2   1     2132.46     2279.71     46.45 o 
  -4  -2   1       89.26       70.13      3.11 o 
  -3  -2   1     2562.76     2763.64     53.53 o 
  -2  -2   1       68.44       88.14      2.57 o 
  -1  -2   1     5029.86     5938.73    103.30 o 
   0  -2   1     2496.47     2542.68     56.33 o 
   1  -2   1     4511.15     4666.11     43.89 o 
   2  -2   1     5132.64     5823.01    194.37 o 
   3  -2   1      789.68      860.34     42.21 o 
   4  -2   1      945.95     1040.86     48.71 o 
   5  -2   1       11.41        3.81      1.29 o 
   6  -2   1      159.26      167.40      5.09 o 
   7  -2   1      191.52      207.40      8.24 o 
   8  -2   1        4.50        5.13      2.77 o 
   9  -2   1      189.91      213.35      9.10 o 
  10  -2   1       98.57       99.63      9.09 o 
  11  -2   1       49.19       61.84      8.50 o 
 -10  -1   1        0.89        3.26      3.65 o 
  -9  -1   1      213.36      223.28     11.33 o 
  -8  -1   1      114.71      111.20      5.50 o 
  -7  -1   1      268.48      289.06      7.63 o 
  -6  -1   1     2265.97     2427.09     40.46 o 
  -5  -1   1      306.12      294.54     10.79 o 
  -4  -1   1     1385.82     1470.27     13.59 o 
  -3  -1   1        3.99        1.61      0.98 o 
  -2  -1   1    21123.28    24370.86    190.40 o 
  -1  -1   1     2956.72     3869.78    121.29 o 
   0  -1   1    16811.09    15098.94    130.52 o 
   1  -1   1     2890.18     2969.96     86.46 o 
   2  -1   1      112.21      117.09      5.25 o 
   3  -1   1     2178.83     2312.88     85.96 o 
   4  -1   1      163.35      198.49      4.42 o 
   5  -1   1     1363.51     1540.36     27.27 o 
   6  -1   1      159.08      159.25      5.40 o 
   7  -1   1      115.86      115.57      5.05 o 
   8  -1   1      489.74      499.10     12.29 o 
   9  -1   1      443.59      442.58     15.82 o 
  10  -1   1      102.14      117.23     10.68 o 
  11  -1   1       13.04       27.04      8.68 o 
 -11   0   1       52.43       60.75     11.68 o 
 -10   0   1       13.26       18.65      5.04 o 
  -9   0   1      114.12      113.87      6.86 o 
  -8   0   1        1.08        1.72      2.22 o 
  -7   0   1     1196.08     1226.31     27.22 o 
  -6   0   1       19.39       19.18      2.41 o 
  -5   0   1      137.61      128.96      4.17 o 
  -4   0   1       73.94       64.93      2.75 o 
  -3   0   1      821.12      947.28     12.24 o 
  -2   0   1      847.23     1046.66     21.39 o 
  -1   0   1     5740.03     6726.11     47.74 o 
   1   0   1     3026.94     3490.55    131.67 o 
   2   0   1      555.90      745.96     13.65 o 
   3   0   1      627.43      789.00     19.89 o 
   4   0   1      168.41      202.26      4.65 o 
   5   0   1      103.13      109.21      5.25 o 
   6   0   1      304.83      313.95      7.61 o 
   7   0   1      807.81      821.58     13.89 o 
   8   0   1       53.09       56.11      4.29 o 
   9   0   1        1.09        3.17      3.45 o 
  10   0   1        7.51        6.24      5.34 o 
 -11   1   1       14.25       14.35      7.34 o 
 -10   1   1       10.00        9.75      4.47 o 
  -9   1   1      535.44      496.18     13.03 o 
  -8   1   1      627.88      643.58     13.67 o 
  -7   1   1      153.06      170.43      5.67 o 
  -6   1   1       24.46       25.83      2.47 o 
  -5   1   1       37.89       30.04      2.51 o 
  -4   1   1      303.96      270.37      8.48 o 
  -3   1   1      597.73      640.65     13.70 o 
  -2   1   1      643.75      757.47     27.00 o 
  -1   1   1     2672.50     2831.18    143.14 o 
   0   1   1     2815.43     3308.35     37.09 o 
   1   1   1       11.78       33.64      1.73 o 
   2   1   1      418.77      479.79     12.24 o 
   3   1   1       48.77       56.39      2.53 o 
   4   1   1      469.98      485.83      7.46 o 
   5   1   1      215.06      195.46      5.46 o 
   6   1   1      711.18      722.92     13.59 o 
   7   1   1      287.27      281.46      7.67 o 
   8   1   1      184.45      186.78      8.24 o 
   9   1   1      107.53      114.48      8.96 o 
 -11   2   1        0.64        1.67      5.67 o 
 -10   2   1      112.30      130.26      9.54 o 
  -9   2   1     1163.69     1176.19     36.16 o 
  -8   2   1        1.69        2.94      2.41 o 
  -7   2   1      164.97      153.44      6.67 o 
  -6   2   1     1494.13     1655.28     46.88 o 
  -5   2   1      519.58      539.74     12.13 o 
  -4   2   1        8.49        7.66      1.00 o 
  -3   2   1       65.00       64.26      4.92 o 
  -2   2   1     2751.16     3128.41    136.79 o 
  -1   2   1    35897.29    35033.03   1377.06 o 
   0   2   1       14.67       39.68      1.86 o 
   1   2   1      235.83      188.96      4.23 o 
   2   2   1       13.52       15.52      1.93 o 
   3   2   1     2607.37     2914.88     67.50 o 
   4   2   1     4992.76     5419.47     81.72 o 
   5   2   1      672.35      677.29     13.67 o 
   6   2   1       57.49       54.43      3.82 o 
   7   2   1        8.97        6.89      2.37 o 
   8   2   1       63.42       62.29      5.58 o 
   9   2   1      316.25      333.42     14.39 o 
 -11   3   1       79.10       72.44     12.69 o 
 -10   3   1      337.70      337.54     11.74 o 
  -9   3   1       54.12       55.81      6.31 o 
  -8   3   1       53.13       55.16      5.06 o 
  -7   3   1      436.68      446.36     40.69 o 
  -6   3   1     1171.42     1259.41     52.38 o 
  -5   3   1      768.69      673.38     29.60 o 
  -4   3   1       36.88       37.76      2.88 o 
  -3   3   1      571.52      592.13     29.96 o 
  -2   3   1     4756.14     5291.85    124.55 o 
  -1   3   1     4451.01     4698.43     73.29 o 
   0   3   1      277.01      290.91      5.52 o 
   1   3   1     1262.43     1386.99     12.90 o 
   2   3   1     3041.69     3275.14     83.93 o 
   3   3   1     1944.24     1990.88     39.12 o 
   4   3   1     1070.09     1130.00     20.95 o 
   5   3   1        1.83        1.16      1.64 o 
   6   3   1        4.57        6.33      2.68 o 
   7   3   1      212.46      212.93     11.63 o 
   8   3   1      473.44      492.87     22.37 o 
   9   3   1       63.66       63.43     11.68 o 
 -11   4   1       34.28       39.79      5.65 o 
 -10   4   1      130.63      138.39      8.09 o 
  -9   4   1      424.61      435.01     20.29 o 
  -8   4   1     1270.07     1221.79     27.70 o 
  -7   4   1      259.11      262.64     34.72 o 
  -6   4   1     1777.06     1825.17     65.66 o 
  -5   4   1      385.17      363.49     15.96 o 
  -4   4   1      130.98      119.76      4.62 o 
  -3   4   1     1716.85     1749.10     17.59 o 
  -2   4   1     1244.33     1303.45     10.46 o 
  -1   4   1     1120.84     1038.14     15.90 o 
   0   4   1      210.02      178.07      5.00 o 
   1   4   1     1065.57     1119.06     15.68 o 
   2   4   1     2854.80     2976.58     40.43 o 
   3   4   1       31.12       23.25      2.08 o 
   4   4   1      922.98      951.20     30.01 o 
   5   4   1      114.36      116.89      6.20 o 
   6   4   1      581.72      577.22     13.39 o 
   7   4   1      506.89      517.59     18.37 o 
   8   4   1        4.98        6.01      4.23 o 
   9   4   1        2.99        4.67      6.34 o 
 -11   5   1       16.51       21.34      4.60 o 
 -10   5   1       79.21       81.98      6.93 o 
  -9   5   1      752.88      742.16     33.69 o 
  -8   5   1        5.18        6.13      3.05 o 
  -7   5   1      131.37      177.96     20.23 o 
  -6   5   1      259.21      239.14      9.24 o 
  -5   5   1      878.84      804.76     23.67 o 
  -4   5   1      990.04     1011.26     41.34 o 
  -3   5   1      502.09      536.25      6.90 o 
  -2   5   1      526.28      565.12      7.23 o 
  -1   5   1      124.59      182.18      5.40 o 
   0   5   1      209.71      184.96      7.95 o 
   1   5   1     1983.37     2194.11     31.53 o 
   2   5   1      788.68      858.30     13.42 o 
   3   5   1       32.67       20.70      3.18 o 
   4   5   1        2.23        4.31      2.42 o 
   5   5   1        2.88        1.03      2.19 o 
   6   5   1       98.78      109.21      6.87 o 
   7   5   1       33.11       45.38      5.52 o 
   8   5   1      230.25      239.68     19.70 o 
 -11   6   1       14.67       22.58      4.81 o 
 -10   6   1        6.30        9.12      3.58 o 
  -9   6   1      231.29      253.17     13.88 o 
  -8   6   1      377.52      377.93     17.87 o 
  -7   6   1      350.79      357.41     12.48 o 
  -6   6   1      361.87      362.10     12.37 o 
  -5   6   1      145.51      135.01      5.97 o 
  -4   6   1       28.96       26.00      3.75 o 
  -3   6   1     2647.87     2769.77     30.23 o 
  -2   6   1      162.29      143.75      4.15 o 
  -1   6   1      274.47      229.74      5.11 o 
   0   6   1      124.84      132.57      5.52 o 
   1   6   1      216.33      232.37     12.68 o 
   2   6   1      467.16      434.30     10.53 o 
   3   6   1        2.14        3.90      2.18 o 
   4   6   1      241.29      251.57      9.15 o 
   5   6   1       41.98       40.57      4.89 o 
   6   6   1       19.57       21.73      4.49 o 
   7   6   1      206.02      224.47     13.18 o 
   8   6   1       71.49       65.09     13.35 o 
 -11   7   1        0.59        2.54      3.51 o 
 -10   7   1       22.69       26.35      5.06 o 
  -9   7   1       21.09       23.03      4.42 o 
  -8   7   1      336.92      343.80     19.60 o 
  -7   7   1     1409.31     1391.53     35.13 o 
  -6   7   1      103.49      102.92      8.52 o 
  -5   7   1      310.10      302.46      8.97 o 
  -4   7   1      303.59      289.15      8.28 o 
  -3   7   1      638.16      565.64     14.31 o 
  -2   7   1      141.66      141.60      4.50 o 
  -1   7   1        0.21        0.74      1.71 o 
   0   7   1      481.94      482.42     18.42 o 
   1   7   1     2702.25     2777.83     32.81 o 
   2   7   1        7.35        6.12      2.57 o 
   3   7   1      101.15       94.36      5.90 o 
   4   7   1      102.73      111.91      6.80 o 
   5   7   1       26.12       29.52      4.79 o 
   6   7   1      470.48      481.27     14.53 o 
   7   7   1       62.30       59.75     12.69 o 
 -11   8   1        0.38        2.50      3.32 o 
 -10   8   1      164.44      165.87      9.18 o 
  -9   8   1       10.02       18.66      4.17 o 
  -8   8   1      143.12      150.19      7.96 o 
  -7   8   1      110.26      105.84      7.78 o 
  -6   8   1      175.39      148.33      7.23 o 
  -5   8   1       41.77       38.22      4.20 o 
  -4   8   1     1032.77     1002.25     18.44 o 
  -3   8   1      528.81      511.40     11.88 o 
  -2   8   1        4.56        1.89      2.21 o 
  -1   8   1      166.53      159.79      7.42 o 
   0   8   1     3063.41     3112.67     35.50 o 
   1   8   1        1.41        0.00      2.21 o 
   2   8   1       23.19       23.45      4.14 o 
   3   8   1       11.33        9.83      3.39 o 
   4   8   1        2.98        3.19      2.94 o 
   5   8   1       55.49       59.72      6.46 o 
   6   8   1        4.93        3.71      4.47 o 
 -10   9   1       97.25       90.00      7.86 o 
  -9   9   1       11.44       17.29      4.30 o 
  -8   9   1        3.98        9.77      3.57 o 
  -7   9   1      400.99      398.69     12.20 o 
  -6   9   1      139.96      127.15      6.98 o 
  -5   9   1      220.02      224.90      8.48 o 
  -4   9   1      142.97      139.36      8.85 o 
  -3   9   1      792.85      759.11     19.12 o 
  -2   9   1     1506.77     1506.02     20.61 o 
  -1   9   1     2527.45     2541.55     28.21 o 
   0   9   1      521.66      516.49     13.16 o 
   1   9   1       22.10       22.52      4.16 o 
   2   9   1       51.04       60.60      5.85 o 
   3   9   1      301.95      291.85     19.65 o 
   4   9   1      279.73      282.29     11.52 o 
   5   9   1       12.48       13.99      4.54 o 
 -10  10   1        0.03        4.46      3.37 o 
  -9  10   1      150.59      152.81      9.05 o 
  -8  10   1      437.11      409.98     13.49 o 
  -7  10   1      246.49      230.82      9.86 o 
  -6  10   1       15.84       23.22      5.84 o 
  -5  10   1       14.84       14.18      4.47 o 
  -4  10   1        0.96        0.76      2.89 o 
  -3  10   1       25.91       18.33      4.60 o 
  -2  10   1      516.29      492.12     12.97 o 
  -1  10   1       27.75       27.61      4.51 o 
   0  10   1       96.89       90.09      6.76 o 
   1  10   1      117.69      120.15      7.57 o 
   2  10   1      182.75      200.68      9.63 o 
   3  10   1       30.60       44.48      6.04 o 
   4  10   1        1.44        4.85      3.92 o 
  -9  11   1      336.54      338.97     13.30 o 
  -8  11   1       37.28       38.49      7.17 o 
  -7  11   1       33.75       36.44      6.80 o 
  -6  11   1      163.42      136.43     10.03 o 
  -5  11   1       69.56       70.28      8.26 o 
  -4  11   1       77.76       94.29      9.18 o 
  -3  11   1      302.33      286.68     13.69 o 
  -2  11   1       32.47       25.27      5.90 o 
  -1  11   1      107.79      113.52      7.42 o 
   0  11   1       88.78       97.76      7.45 o 
   1  11   1       53.72       67.70      6.84 o 
   2  11   1       14.02       16.74      4.46 o 
   3  11   1       46.36       48.40      6.71 o 
  -8  12   1        0.14        0.33      5.34 o 
  -7  12   1       56.28       60.37      9.68 o 
  -6  12   1      180.88      164.88     11.56 o 
  -5  12   1       98.45      108.15     10.27 o 
  -4  12   1        9.08        6.59      4.60 o 
  -3  12   1       28.02       25.99      6.32 o 
  -2  12   1      189.77      191.71     12.15 o 
  -1  12   1       33.82       34.50      6.96 o 
   0  12   1       14.91       19.83      4.55 o 
   1  12   1        0.77        2.61      3.57 o 
  -6  13   1        0.93        4.67      4.01 o 
  -5  13   1        1.43        4.02      4.23 o 
  -4  13   1       21.04       25.23      6.60 o 
  -3  13   1      206.38      209.97     13.45 o 
  -2  13   1       68.92      100.88     14.85 o 
  -1  13   1       37.73       56.39      9.07 o 
   0 -13   2        9.49       13.06      4.20 o 
   1 -13   2       47.47       47.25      7.98 o 
   2 -13   2       41.37       40.65      7.51 o 
   3 -13   2       66.10       58.17      8.59 o 
   4 -13   2       86.06       94.01     10.15 o 
   5 -13   2      178.28      199.66     12.86 o 
   6 -13   2       88.75       89.13     10.03 o 
   7 -13   2       20.37       24.82      6.58 o 
  -2 -12   2        4.15        4.39      4.32 o 
  -1 -12   2        5.38        6.87      3.52 o 
   0 -12   2       13.43       12.39      5.66 o 
   1 -12   2       56.51       66.18      6.45 o 
   2 -12   2        0.01        2.39      3.65 o 
   3 -12   2      143.36      151.55     10.74 o 
   4 -12   2       86.60       79.48      8.83 o 
   5 -12   2      289.97      267.72     14.03 o 
   6 -12   2       27.23       31.55      6.49 o 
   7 -12   2       36.29       47.15      7.54 o 
   8 -12   2       72.32       91.58     10.01 o 
  -4 -11   2        8.64        5.63      4.70 o 
  -3 -11   2       19.88       22.89      6.12 o 
  -2 -11   2       25.71       35.26      5.43 o 
  -1 -11   2        6.47        9.95      3.47 o 
   0 -11   2        7.77        4.23      3.14 o 
   1 -11   2       14.17       14.36      3.46 o 
   2 -11   2      315.36      310.32     21.20 o 
   3 -11   2      427.02      422.01     15.81 o 
   4 -11   2      185.24      181.77     12.02 o 
   5 -11   2       34.47       39.37      6.60 o 
   6 -11   2       24.31       32.88      6.49 o 
   7 -11   2      215.75      208.85      9.91 o 
   8 -11   2      196.45      204.83     10.19 o 
   9 -11   2      119.87      144.14      9.20 o 
  -5 -10   2       12.73       24.29      6.72 o 
  -4 -10   2      167.30      145.71     10.85 o 
  -3 -10   2      154.80      158.70      8.66 o 
  -2 -10   2      211.63      191.22     16.35 o 
  -1 -10   2       13.09       14.40      3.72 o 
   0 -10   2       34.09       36.64      4.69 o 
   1 -10   2       10.30        9.77      3.07 o 
   2 -10   2      150.42      152.18      7.22 o 
   3 -10   2      167.87      145.48      9.20 o 
   4 -10   2      207.98      209.92     10.97 o 
   5 -10   2       66.33       76.93      6.03 o 
   6 -10   2      219.42      232.03     12.82 o 
   7 -10   2      154.31      162.98      8.66 o 
   8 -10   2        1.45        2.04      3.24 o 
   9 -10   2        2.45        5.67      3.57 o 
  10 -10   2       43.43       48.43      8.72 o 
  -6  -9   2        0.29        0.78      4.23 o 
  -5  -9   2       10.55        8.78      4.73 o 
  -4  -9   2       39.95       43.02      7.07 o 
  -3  -9   2        6.05        3.38      2.94 o 
  -2  -9   2       24.67       31.34      4.56 o 
  -1  -9   2      586.15      566.10     17.72 o 
   0  -9   2      493.17      452.76     14.48 o 
   1  -9   2       47.46       39.56      4.21 o 
   2  -9   2       51.99       46.52      4.46 o 
   3  -9   2     1376.55     1355.70     76.28 o 
   4  -9   2      127.61      140.80      6.65 o 
   5  -9   2        1.41        3.13      2.34 o 
   6  -9   2       45.81       45.42      4.98 o 
   7  -9   2        1.78        6.63      3.02 o 
   8  -9   2      277.08      269.68     10.69 o 
   9  -9   2      173.84      176.34      9.27 o 
  10  -9   2      484.69      489.58     19.83 o 
  -7  -8   2      186.86      222.02     13.85 o 
  -6  -8   2       66.53       66.48      8.38 o 
  -5  -8   2       47.29       49.22      7.31 o 
  -4  -8   2       15.73       12.13      3.46 o 
  -3  -8   2      162.29      134.05      7.15 o 
  -2  -8   2     1539.12     1645.33     72.14 o 
  -1  -8   2      734.22      777.59     58.27 o 
   0  -8   2      138.05      119.24     10.95 o 
   1  -8   2        0.33        0.94      1.95 o 
   2  -8   2     1090.17     1061.75     26.37 o 
   3  -8   2     1132.28     1097.13     22.31 o 
   4  -8   2      592.85      557.58     11.94 o 
   5  -8   2       85.55       97.03      5.81 o 
   6  -8   2      168.67      160.53      7.44 o 
   7  -8   2       10.41       12.94      3.54 o 
   8  -8   2       36.88       35.13      6.37 o 
   9  -8   2      205.25      193.85     12.33 o 
  10  -8   2        1.39        3.16      6.18 o 
  -8  -7   2      123.45      138.00     11.26 o 
  -7  -7   2       51.07       61.42      8.22 o 
  -6  -7   2       35.56       36.99      6.60 o 
  -5  -7   2       80.02       89.84      8.14 o 
  -4  -7   2      187.79      180.70      7.95 o 
  -3  -7   2      687.62      702.60     19.85 o 
  -2  -7   2      700.74      644.96     44.14 o 
  -1  -7   2      992.98     1051.94     40.93 o 
   0  -7   2       59.52       59.99      4.22 o 
   1  -7   2     1500.39     1536.06     31.90 o 
   2  -7   2     2511.35     2564.06     25.83 o 
   3  -7   2      479.95      469.54     12.72 o 
   4  -7   2        7.40       11.07      2.54 o 
   5  -7   2      282.92      285.01     10.32 o 
   6  -7   2      127.52      115.34      7.90 o 
   7  -7   2        4.30       10.23      3.04 o 
   8  -7   2        0.42        0.01      2.57 o 
   9  -7   2        1.03        1.71      3.18 o 
  10  -7   2        2.16        5.84      4.48 o 
  11  -7   2      150.89      155.13     13.85 o 
  -8  -6   2       10.76       10.38      4.83 o 
  -7  -6   2       24.30       24.93      5.89 o 
  -6  -6   2       36.77       36.40      6.14 o 
  -5  -6   2      366.04      350.72     10.66 o 
  -4  -6   2      409.65      362.67     11.60 o 
  -3  -6   2        3.76       11.35      2.64 o 
  -2  -6   2      313.20      356.13     10.61 o 
  -1  -6   2       27.43       39.05      2.28 o 
   0  -6   2     1330.36     1424.10     36.52 o 
   1  -6   2     1783.35     1964.52     45.15 o 
   2  -6   2     1169.59     1160.90     11.36 o 
   3  -6   2       26.60       28.68      5.12 o 
   4  -6   2     2854.51     2836.59     23.56 o 
   5  -6   2      772.48      718.07     28.41 o 
   6  -6   2       14.42       15.56      3.09 o 
   7  -6   2      363.99      318.08     17.06 o 
   8  -6   2      429.65      402.30     11.79 o 
   9  -6   2      382.11      369.51     15.46 o 
  10  -6   2       26.78       21.20      5.90 o 
  11  -6   2       64.34       71.59     12.02 o 
  -9  -5   2       72.16       87.30     12.85 o 
  -8  -5   2       62.33       56.25      7.43 o 
  -7  -5   2       44.31       53.41      6.85 o 
  -6  -5   2      390.13      373.20     10.96 o 
  -5  -5   2      404.34      402.65     11.98 o 
  -4  -5   2      303.93      312.55      8.78 o 
  -3  -5   2      191.04      147.26      5.00 o 
  -2  -5   2       81.40      109.12      3.44 o 
  -1  -5   2        4.25        6.79      1.20 o 
   0  -5   2      414.51      409.95     15.42 o 
   1  -5   2      256.34      277.64     11.03 o 
   2  -5   2        5.19        8.16      2.09 o 
   3  -5   2     1383.37     1362.84     15.56 o 
   4  -5   2     4678.83     4795.20    135.17 o 
   5  -5   2      433.81      445.32     24.31 o 
   6  -5   2      564.10      577.16     13.84 o 
   7  -5   2      354.50      297.95     12.00 o 
   8  -5   2      745.30      739.64     29.80 o 
   9  -5   2      390.12      358.59     30.88 o 
  10  -5   2       41.50       26.14      6.25 o 
  11  -5   2       52.56       44.56      8.03 o 
  -9  -4   2       51.16       60.14      8.51 o 
  -8  -4   2       12.99       20.85      5.28 o 
  -7  -4   2      405.67      406.32     14.63 o 
  -6  -4   2      114.66      112.76      6.14 o 
  -5  -4   2      384.68      427.50     11.85 o 
  -4  -4   2      676.64      705.62     14.45 o 
  -3  -4   2        5.38        5.22      1.69 o 
  -2  -4   2      272.72      274.36     10.14 o 
  -1  -4   2      296.78      313.82     11.51 o 
   0  -4   2     1356.72     1426.53     44.04 o 
   1  -4   2      566.02      589.83     13.49 o 
   2  -4   2     1073.16     1180.90     22.40 o 
   3  -4   2     4615.71     4843.50     51.51 o 
   4  -4   2     2130.03     1980.20     59.79 o 
   5  -4   2      240.36      253.97      8.56 o 
   6  -4   2      616.63      574.35     31.44 o 
   7  -4   2      172.58      168.40      9.87 o 
   8  -4   2       58.83       60.01      5.33 o 
   9  -4   2       90.27       79.94      8.38 o 
  10  -4   2       83.60       80.28      9.09 o 
  11  -4   2      138.91      146.00     11.68 o 
 -10  -3   2       33.43       37.39      9.35 o 
  -9  -3   2        2.50        8.00      4.23 o 
  -8  -3   2      320.89      347.48     14.04 o 
  -7  -3   2      140.11      145.31      6.03 o 
  -6  -3   2      282.99      277.65      7.26 o 
  -5  -3   2     4365.41     4826.57     68.71 o 
  -4  -3   2      947.49     1073.48     24.81 o 
  -3  -3   2      739.30      807.76     10.50 o 
  -2  -3   2       86.57       77.62      3.57 o 
  -1  -3   2        7.58        9.35      1.06 o 
   0  -3   2    11689.91    12243.32    468.77 o 
   1  -3   2       11.54       28.34      1.93 o 
   2  -3   2      321.16      292.44      7.56 o 
   3  -3   2     1908.24     1807.82    112.48 o 
   4  -3   2     1067.26     1186.58     64.47 o 
   5  -3   2     1223.73     1266.34     50.01 o 
   6  -3   2      255.12      292.41      6.48 o 
   7  -3   2        0.16        1.05      2.26 o 
   8  -3   2      192.79      183.86      7.97 o 
   9  -3   2      283.19      263.31     12.98 o 
  10  -3   2       77.72       88.97      9.32 o 
  11  -3   2       20.34       31.40      6.94 o 
 -10  -2   2        2.54       13.02      6.34 o 
  -9  -2   2        4.09        4.65      2.82 o 
  -8  -2   2       58.56       51.08      5.13 o 
  -7  -2   2      293.96      291.83      7.85 o 
  -6  -2   2     3122.74     3389.23     39.27 o 
  -5  -2   2     1529.81     1712.83     17.88 o 
  -4  -2   2      653.97      638.33      8.31 o 
  -3  -2   2       73.26       87.38      2.92 o 
  -2  -2   2      943.92     1147.23     25.68 o 
  -1  -2   2      207.80      182.32      9.25 o 
   0  -2   2      254.18      298.36      9.44 o 
   1  -2   2     2876.21     2908.36     32.39 o 
   2  -2   2    24908.41    27044.94   1064.16 o 
   3  -2   2       82.96       91.52      2.74 o 
   4  -2   2      163.54      166.44      9.64 o 
   5  -2   2        1.74        1.81      1.17 o 
   6  -2   2      160.72      184.60      5.78 o 
   7  -2   2     1066.02     1151.55     54.25 o 
   8  -2   2      592.17      579.81     21.79 o 
   9  -2   2      685.57      673.21     36.39 o 
  10  -2   2       40.99       39.51      7.31 o 
  11  -2   2        2.66        2.69      4.65 o 
 -10  -1   2       13.76       11.52      4.60 o 
  -9  -1   2       23.91       25.04      5.19 o 
  -8  -1   2      288.87      280.21      8.05 o 
  -7  -1   2      666.61      664.20     11.08 o 
  -6  -1   2       78.01       62.82      3.75 o 
  -5  -1   2       76.86       79.08      3.62 o 
  -3  -1   2     6112.53     6925.94     43.22 o 
  -2  -1   2     3074.07     3761.11     83.88 o 
  -1  -1   2     1074.03     1173.28     30.86 o 
   0  -1   2       45.29       54.24      1.69 o 
   1  -1   2     4948.25     5220.86    219.27 o 
   2  -1   2      502.35      534.21     21.30 o 
   3  -1   2      915.14     1222.17     41.29 o 
   4  -1   2        0.19        3.54      1.10 o 
   5  -1   2     1804.65     2059.63     62.78 o 
   6  -1   2     1389.88     1476.00     36.96 o 
   7  -1   2      590.96      596.70     28.23 o 
   8  -1   2     1463.30     1468.98     50.41 o 
   9  -1   2      103.74      101.73      8.73 o 
  10  -1   2      199.59      192.39     16.02 o 
 -11   0   2       30.06       25.70      9.01 o 
 -10   0   2       57.60       55.69      7.31 o 
  -9   0   2      537.73      550.15     17.11 o 
  -8   0   2      848.26      867.58     18.74 o 
  -7   0   2      337.86      328.15      7.66 o 
  -6   0   2      476.29      514.25     11.18 o 
  -5   0   2      385.17      410.37     11.13 o 
  -4   0   2      280.08      252.25      6.12 o 
  -3   0   2      634.62      655.40     13.43 o 
  -2   0   2     9254.47    10369.04    243.75 o 
  -1   0   2     1757.14     1825.29     16.36 o 
   0   0   2    10126.25    11360.88    552.12 o 
   1   0   2    25009.14    27465.49   1295.55 o 
   2   0   2    17843.70    20509.02    376.51 o 
   3   0   2     4078.95     4369.69     93.52 o 
   4   0   2      190.63      240.30      5.64 o 
   5   0   2       34.55       25.93      2.49 o 
   6   0   2      191.12      185.61      9.83 o 
   7   0   2       42.21       49.90      3.87 o 
   8   0   2      142.20      149.45      7.42 o 
   9   0   2       45.86       41.00      6.61 o 
  10   0   2       99.19       95.41      9.54 o 
 -11   1   2       63.23       58.28      8.12 o 
 -10   1   2      109.97      119.62      9.20 o 
  -9   1   2      481.44      489.30     12.88 o 
  -8   1   2        5.44        5.94      2.68 o 
  -7   1   2      118.08      124.68      4.88 o 
  -6   1   2       36.77       35.70      2.79 o 
  -5   1   2      863.22      855.75     21.34 o 
  -4   1   2      121.47      121.95      3.74 o 
  -3   1   2        0.76        9.00      1.07 o 
  -2   1   2       17.62       45.77      3.43 o 
  -1   1   2     1465.69     1722.41     47.56 o 
   0   1   2       44.29       32.25      1.21 o 
   1   1   2      519.63      600.31     16.33 o 
   2   1   2     2777.15     3179.19     87.74 o 
   3   1   2     4592.66     4836.83     77.77 o 
   4   1   2     2456.07     2501.26     42.06 o 
   5   1   2      103.23      111.80      4.40 o 
   6   1   2       14.59       21.95      2.79 o 
   7   1   2       46.74       50.65      3.98 o 
   8   1   2       30.12       42.08      4.88 o 
   9   1   2       54.96       62.09     11.02 o 
  10   1   2       11.28       14.02      7.34 o 
 -11   2   2      156.25      171.95     11.43 o 
 -10   2   2       24.40       25.08      7.01 o 
  -9   2   2       16.61       21.87      3.98 o 
  -8   2   2      756.77      758.10     21.16 o 
  -7   2   2      320.96      306.79     11.02 o 
  -6   2   2      285.63      259.91      6.75 o 
  -5   2   2      300.86      379.63      6.01 o 
  -4   2   2        2.02        7.60      6.19 o 
  -3   2   2     1572.58     1646.99     31.96 o 
  -2   2   2     1404.37     1512.82     63.41 o 
  -1   2   2     1731.41     1792.69     66.06 o 
   0   2   2      732.07      740.61      9.36 o 
   1   2   2     1394.36     1519.44     20.07 o 
   2   2   2     5483.90     5999.14    165.60 o 
   3   2   2     1641.77     1895.34     52.95 o 
   4   2   2       50.25       68.67      3.42 o 
   5   2   2       64.51       59.17      3.64 o 
   6   2   2      992.98     1000.49     34.45 o 
   7   2   2      127.61      131.52      6.41 o 
   8   2   2       21.65       30.14      5.75 o 
   9   2   2       25.33       27.72      6.14 o 
 -11   3   2       37.05       47.14      7.65 o 
 -10   3   2       83.85       88.13      6.78 o 
  -9   3   2      523.51      484.51     18.13 o 
  -8   3   2      445.54      449.12     11.67 o 
  -7   3   2      129.48      119.54      9.61 o 
  -6   3   2       20.48       23.40      3.13 o 
  -5   3   2      965.12     1070.55     42.33 o 
  -4   3   2     1141.13     1125.91     52.62 o 
  -3   3   2      635.53      554.59      8.34 o 
  -2   3   2      533.57      476.07      8.29 o 
  -1   3   2       16.54       11.12      1.07 o 
   0   3   2     1063.58     1079.37     10.97 o 
   1   3   2     2122.21     2254.54     62.93 o 
   2   3   2      795.73      835.08     17.01 o 
   3   3   2       61.40       60.62      2.99 o 
   4   3   2      461.64      393.86      9.07 o 
   5   3   2      107.05       89.55      4.37 o 
   6   3   2      318.11      314.52      9.72 o 
   7   3   2      366.69      378.54     11.47 o 
   8   3   2      119.67      138.72     10.25 o 
   9   3   2      110.12      133.34     17.86 o 
 -11   4   2      139.31      144.05     10.85 o 
 -10   4   2      129.75      119.76      7.44 o 
  -9   4   2      313.33      320.52     10.71 o 
  -8   4   2        2.16        5.76      2.74 o 
  -7   4   2      100.93      125.85     12.02 o 
  -6   4   2      432.54      388.16      9.50 o 
  -5   4   2      264.94      219.70     15.98 o 
  -4   4   2      294.74      257.65      9.98 o 
  -3   4   2     1970.87     2188.36     73.19 o 
  -2   4   2       22.62       26.62      1.84 o 
  -1   4   2     3106.11     3163.27     44.38 o 
   0   4   2      830.66      783.51     10.59 o 
   1   4   2      101.14      119.81      4.74 o 
   2   4   2       82.29       50.60      2.51 o 
   3   4   2      247.13      213.17      8.94 o 
   4   4   2      316.28      275.95      8.50 o 
   5   4   2      220.17      227.34      8.31 o 
   6   4   2      161.63      157.70      7.74 o 
   7   4   2      208.81      230.29     12.11 o 
   8   4   2      468.20      481.78     18.05 o 
   9   4   2      102.92      117.50     15.69 o 
 -11   5   2      210.89      218.99     10.31 o 
 -10   5   2        5.36        6.59      3.34 o 
  -9   5   2       18.81       16.47      4.05 o 
  -8   5   2      275.17      293.28     30.04 o 
  -7   5   2     2041.05     2070.55     59.04 o 
  -6   5   2     1828.66     1826.28     68.44 o 
  -5   5   2      398.28      402.36      9.43 o 
  -4   5   2      122.41       84.76      4.29 o 
  -3   5   2       12.60       19.98      2.08 o 
  -2   5   2      144.57      100.35      5.36 o 
  -1   5   2      157.52      108.96      3.16 o 
   0   5   2      230.09      228.81      6.48 o 
   1   5   2      839.10      912.33     14.16 o 
   2   5   2      284.41      242.51      7.50 o 
   3   5   2     1437.96     1411.25     41.65 o 
   4   5   2      164.55      185.69     10.41 o 
   5   5   2       89.56       85.49      6.01 o 
   6   5   2      168.65      178.92      8.50 o 
   7   5   2      348.28      320.90     14.72 o 
   8   5   2      217.03      196.72     12.59 o 
 -11   6   2        7.48       12.29      4.11 o 
 -10   6   2        4.78        8.28      3.38 o 
  -9   6   2      115.15      116.62      7.31 o 
  -8   6   2      104.67      111.81      6.74 o 
  -7   6   2      491.19      503.13     19.61 o 
  -6   6   2        9.10        9.80      2.82 o 
  -5   6   2      654.54      595.66     15.71 o 
  -4   6   2       25.24       18.86      2.05 o 
  -3   6   2      931.90      965.41     24.86 o 
  -2   6   2      972.96      918.44     13.57 o 
  -1   6   2      337.36      365.38      8.48 o 
   0   6   2     2171.75     2321.92     39.71 o 
   1   6   2      968.04      968.29     17.02 o 
   2   6   2      853.02      811.02     14.58 o 
   3   6   2       86.03       79.47      5.30 o 
   4   6   2       46.28       42.18      4.74 o 
   5   6   2      175.06      175.92     11.02 o 
   6   6   2      230.82      235.33     10.01 o 
   7   6   2       19.51       19.91      5.84 o 
 -11   7   2        0.74        4.86      3.46 o 
 -10   7   2       61.20       70.78      6.87 o 
  -9   7   2       25.19       31.44      5.00 o 
  -8   7   2      291.53      256.10     12.50 o 
  -7   7   2       38.15       52.13      5.27 o 
  -6   7   2     1805.42     1812.96     47.24 o 
  -5   7   2      860.12      768.97     16.92 o 
  -4   7   2      291.43      287.84      8.34 o 
  -3   7   2       35.72       38.43      2.86 o 
  -2   7   2      132.51      154.07      6.01 o 
  -1   7   2      858.97      898.21     14.46 o 
   0   7   2     1898.47     2005.33     47.19 o 
   1   7   2      949.35      872.31     28.55 o 
   2   7   2      155.73      150.86      7.25 o 
   3   7   2      185.50      167.39      9.55 o 
   4   7   2       32.18       35.05      4.79 o 
   5   7   2      372.01      383.58     19.90 o 
   6   7   2       23.93       22.79      4.84 o 
   7   7   2        9.85        8.68      7.68 o 
 -11   8   2       17.70       28.00      5.30 o 
 -10   8   2       50.68       48.31      6.51 o 
  -9   8   2       76.63       85.78      7.06 o 
  -8   8   2       58.13       54.79      5.76 o 
  -7   8   2      105.00       87.71      6.22 o 
  -6   8   2      115.76      114.35      6.49 o 
  -5   8   2       10.31        6.80      2.96 o 
  -4   8   2      207.75      182.93     11.41 o 
  -3   8   2     1123.20     1111.11     34.11 o 
  -2   8   2     1882.01     1876.84     21.63 o 
  -1   8   2     1182.44     1177.83     32.63 o 
   0   8   2      909.40      808.72     45.59 o 
   1   8   2      309.93      299.60     12.79 o 
   2   8   2        9.09       10.62      3.32 o 
   3   8   2        5.02        9.95      3.33 o 
   4   8   2        1.03        1.80      2.95 o 
   5   8   2       53.64       48.86      6.27 o 
   6   8   2       14.67       18.19      6.14 o 
 -10   9   2        6.10        6.14      3.79 o 
  -9   9   2       89.69       79.49      7.19 o 
  -8   9   2      592.34      570.96     32.88 o 
  -7   9   2       33.58       31.93      4.81 o 
  -6   9   2       51.74       42.56      4.94 o 
  -5   9   2       81.23       75.59      7.43 o 
  -4   9   2        1.30        1.67      2.83 o 
  -3   9   2       80.24       59.49      6.72 o 
  -2   9   2       15.74       20.33      3.62 o 
  -1   9   2       23.98       27.29      4.41 o 
   0   9   2      746.04      681.71     19.89 o 
   1   9   2       15.19       12.69      3.52 o 
   2   9   2       32.90       33.23      5.00 o 
   3   9   2       13.19       23.37      4.60 o 
   4   9   2       47.89       53.74      6.41 o 
   5   9   2      343.35      367.43     13.77 o 
 -10  10   2      117.70      114.44     10.96 o 
  -9  10   2      350.23      352.41     13.10 o 
  -8  10   2        1.10        5.71      3.39 o 
  -7  10   2        1.77        3.62      2.81 o 
  -6  10   2      150.31      147.20     10.01 o 
  -5  10   2      299.35      285.90     13.21 o 
  -4  10   2       55.90       67.80     10.68 o 
  -3  10   2      113.12      106.49      8.38 o 
  -2  10   2      183.60      172.05      8.17 o 
  -1  10   2      702.84      676.06     15.62 o 
   0  10   2       17.97       18.08      4.12 o 
   1  10   2       47.97       48.01      5.70 o 
   2  10   2        7.54        5.72      3.52 o 
   3  10   2      146.50      157.20      9.16 o 
   4  10   2      176.25      190.17     10.31 o 
  -9  11   2        0.35        4.77      4.41 o 
  -8  11   2       86.80       82.41      9.43 o 
  -7  11   2       71.41       69.15      8.36 o 
  -6  11   2      112.63      108.71      9.30 o 
  -5  11   2      191.90      191.63     11.80 o 
  -4  11   2       36.79       36.84      6.60 o 
  -3  11   2        4.12        3.64      3.65 o 
  -2  11   2      345.92      355.00     15.46 o 
  -1  11   2        9.12        9.56      3.52 o 
   0  11   2       19.29       20.09      4.49 o 
   1  11   2        6.87       11.11      3.92 o 
   2  11   2       54.04       61.04      7.06 o 
  -8  12   2       44.00       46.97      8.03 o 
  -7  12   2       90.53       87.41      9.91 o 
  -6  12   2       40.91       40.39      7.67 o 
  -5  12   2       39.14       39.32      7.17 o 
  -4  12   2       11.29       19.67      5.75 o 
  -3  12   2      271.74      245.51     13.81 o 
  -2  12   2        5.94        9.51      4.72 o 
  -1  12   2        0.06        2.78      4.17 o 
   0  12   2       19.37       16.02      4.51 o 
   1  12   2       96.02      106.06      8.72 o 
  -6  13   2       73.62       66.25      9.20 o 
  -5  13   2       35.68       45.59      8.02 o 
  -4  13   2      101.76      110.41     11.09 o 
  -3  13   2       11.18       10.56      5.07 o 
  -2  13   2        9.67       12.85      5.67 o 
  -1 -13   3       78.04       83.52      9.98 o 
   0 -13   3       27.05       32.19      5.50 o 
   1 -13   3        1.98        4.10      3.85 o 
   2 -13   3       50.13       55.00      8.26 o 
   3 -13   3      169.17      192.11     16.36 o 
   4 -13   3      217.50      227.79     13.45 o 
   5 -13   3       20.50       27.74      6.60 o 
   6 -13   3        5.89        6.03      4.70 o 
   7 -13   3       14.33       14.55      5.54 o 
  -2 -12   3        4.22        3.76      4.65 o 
  -1 -12   3        0.39        0.00      2.89 o 
   0 -12   3       12.55       12.15      3.87 o 
   1 -12   3       63.85       61.69      6.31 o 
   2 -12   3      421.45      417.53     16.64 o 
   3 -12   3      450.99      441.50     44.40 o 
   4 -12   3       12.88       20.70      5.54 o 
   5 -12   3        2.15        0.00      3.85 o 
   6 -12   3       99.38      103.93      9.91 o 
   7 -12   3      165.59      170.36     16.86 o 
   8 -12   3       30.40       37.17      7.37 o 
  -4 -11   3      131.41      119.31     11.30 o 
  -3 -11   3       84.12       87.01      9.68 o 
  -2 -11   3       22.02       16.45      4.22 o 
  -1 -11   3       25.03       28.99      4.88 o 
   0 -11   3       92.51       97.11      6.76 o 
   1 -11   3       41.02       43.90      5.18 o 
   2 -11   3      641.47      652.17     19.47 o 
   3 -11   3       78.82       95.98      8.26 o 
   4 -11   3      312.15      306.63     13.80 o 
   5 -11   3      523.17      490.21     17.46 o 
   6 -11   3      121.94      112.19      9.03 o 
   7 -11   3      266.88      265.57     10.94 o 
   8 -11   3        6.75        7.21      3.70 o 
   9 -11   3       31.37       28.27      8.68 o 
  -5 -10   3      176.58      187.08     12.74 o 
  -4 -10   3       29.58       34.68      6.96 o 
  -3 -10   3       13.22       12.74      6.84 o 
  -2 -10   3      182.10      193.21      9.50 o 
  -1 -10   3      183.64      201.05      9.62 o 
   0 -10   3      235.67      232.82     11.40 o 
   1 -10   3       88.75       78.79      5.68 o 
   2 -10   3       12.49        9.86      3.12 o 
   3 -10   3      106.93      105.72      8.03 o 
   4 -10   3      138.95      140.27      9.09 o 
   5 -10   3      110.86      114.83      6.72 o 
   6 -10   3       38.43       47.55      5.37 o 
   7 -10   3      107.57      108.56      7.36 o 
   8 -10   3      764.33      697.51     17.32 o 
   9 -10   3      159.21      153.20     11.45 o 
  -6  -9   3       56.97       64.75      8.85 o 
  -5  -9   3       37.84       37.51      7.07 o 
  -4  -9   3       64.02       64.13      8.02 o 
  -3  -9   3      441.53      439.15     12.74 o 
  -2  -9   3      319.42      312.72     10.52 o 
  -1  -9   3      370.54      351.08     10.69 o 
   0  -9   3      212.17      175.18     10.01 o 
   1  -9   3       77.63       67.60      5.12 o 
   2  -9   3      281.11      275.56      8.77 o 
   3  -9   3      216.09      228.84     10.58 o 
   4  -9   3       10.11       18.42      3.43 o 
   5  -9   3        5.13        5.98      2.65 o 
   6  -9   3        5.94        9.26      3.12 o 
   7  -9   3        6.79       13.16      3.57 o 
   8  -9   3       17.80       21.79      4.33 o 
   9  -9   3        0.10        0.28      4.23 o 
  10  -9   3       33.57       49.36      9.01 o 
  -7  -8   3       14.85       18.15      5.65 o 
  -6  -8   3        2.81        1.85      3.85 o 
  -5  -8   3       34.83       39.96      6.83 o 
  -4  -8   3      636.98      581.75     18.41 o 
  -3  -8   3      907.36      942.80     34.25 o 
  -2  -8   3      390.01      352.69     19.95 o 
  -1  -8   3        2.12        1.82      2.07 o 
   0  -8   3       67.73       55.51      4.49 o 
   1  -8   3      382.38      339.69     17.12 o 
   2  -8   3      246.74      252.67      7.12 o 
   3  -8   3       46.81       45.84      3.38 o 
   4  -8   3       74.44       96.78      5.64 o 
   5  -8   3      313.59      296.82      9.35 o 
   6  -8   3      350.33      327.01     10.26 o 
   7  -8   3       41.14       42.88      4.91 o 
   8  -8   3      129.06      115.50      7.04 o 
   9  -8   3       13.12       28.43      6.56 o 
  10  -8   3       88.72       87.52     10.01 o 
  -8  -7   3        2.17        3.26      4.23 o 
  -7  -7   3       69.08       64.55      8.25 o 
  -6  -7   3      124.41      144.44     10.25 o 
  -5  -7   3      278.50      268.97     12.74 o 
  -4  -7   3      321.23      327.75     10.12 o 
  -3  -7   3       66.36       63.99      4.86 o 
  -2  -7   3       66.15       65.83      4.74 o 
  -1  -7   3        2.57       11.63      2.65 o 
   0  -7   3      123.03      101.89      3.88 o 
   1  -7   3     1751.53     1713.46     42.78 o 
   2  -7   3      854.39      951.02     20.44 o 
   3  -7   3       91.17       97.62      4.07 o 
   4  -7   3     1889.58     1896.73     20.64 o 
   5  -7   3      159.96      142.65      6.50 o 
   6  -7   3        0.60        1.41      2.24 o 
   7  -7   3       70.00       72.44      5.65 o 
   8  -7   3        2.99        2.37      2.84 o 
   9  -7   3      483.63      517.20     18.65 o 
  10  -7   3        0.58        3.51      4.25 o 
  -8  -6   3        1.89        0.00      3.42 o 
  -7  -6   3       61.45       69.98      8.03 o 
  -6  -6   3      369.88      366.17     14.63 o 
  -5  -6   3        8.57        7.68      3.89 o 
  -4  -6   3        0.23        0.96      2.15 o 
  -3  -6   3     1175.11     1276.87     56.26 o 
  -2  -6   3      833.65      869.44     26.40 o 
  -1  -6   3      132.57      183.54      8.53 o 
   0  -6   3     1505.29     1604.42     54.95 o 
   1  -6   3      437.83      415.35      7.37 o 
   2  -6   3     2058.09     2030.03     35.03 o 
   3  -6   3      951.52      803.37      9.73 o 
   4  -6   3      698.82      699.53     17.44 o 
   5  -6   3        5.37        5.25      2.18 o 
   6  -6   3      364.20      359.47      9.89 o 
   7  -6   3        7.92        9.98      3.04 o 
   8  -6   3      569.60      551.89     24.41 o 
   9  -6   3      223.51      205.71     12.18 o 
  10  -6   3       57.67       56.64      8.26 o 
  11  -6   3       55.14       55.24      8.72 o 
  -9  -5   3       34.32       41.75      7.43 o 
  -8  -5   3        8.16        4.84      4.01 o 
  -7  -5   3      192.15      170.24     10.50 o 
  -6  -5   3       30.22       42.34      8.01 o 
  -5  -5   3      372.79      377.63     12.45 o 
  -4  -5   3      858.80      911.43     11.45 o 
  -3  -5   3      500.08      508.49      9.32 o 
  -2  -5   3      500.33      548.74     10.79 o 
  -1  -5   3        6.80        5.15      1.14 o 
   0  -5   3     5055.05     5664.17    274.98 o 
   1  -5   3     5079.74     5643.07     95.27 o 
   2  -5   3     5565.76     5865.65     56.38 o 
   3  -5   3       40.04       25.48      2.08 o 
   4  -5   3      154.78      151.44      5.73 o 
   5  -5   3      794.00      742.54     23.48 o 
   6  -5   3      147.37      123.51      8.97 o 
   7  -5   3       18.95       26.15      3.77 o 
   8  -5   3        5.70        6.20      4.51 o 
   9  -5   3        5.70        9.31      4.36 o 
  10  -5   3      163.90      179.96     19.86 o 
  11  -5   3      202.87      213.68     13.68 o 
  -9  -4   3       49.90       55.59      7.79 o 
  -8  -4   3       18.61       26.73      5.65 o 
  -7  -4   3        3.12        0.00      2.83 o 
  -6  -4   3      875.92      937.66     13.12 o 
  -5  -4   3     1774.26     1957.64     35.03 o 
  -4  -4   3     1057.01     1076.00     12.50 o 
  -3  -4   3        5.94        2.13      0.97 o 
  -2  -4   3     1826.89     2117.82     92.22 o 
  -1  -4   3      274.02      279.62     13.83 o 
   0  -4   3       20.28       16.36      1.52 o 
   1  -4   3     2872.99     2890.49     61.82 o 
   2  -4   3        0.05        5.01      1.13 o 
   3  -4   3     3071.11     3226.20     41.29 o 
   4  -4   3     3756.98     4264.47    105.28 o 
   5  -4   3      786.07      853.98     35.17 o 
   6  -4   3      466.71      477.12     25.04 o 
   7  -4   3      360.92      401.44     20.34 o 
   8  -4   3       23.56       30.05      5.90 o 
   9  -4   3       90.22       92.20      8.85 o 
  10  -4   3      173.45      165.06     14.69 o 
  11  -4   3       64.40       62.83      9.21 o 
 -10  -3   3        4.93        5.01      5.67 o 
  -9  -3   3       33.03       32.44      6.14 o 
  -8  -3   3       25.74       27.81      4.35 o 
  -7  -3   3      357.99      364.99     10.57 o 
  -6  -3   3     2055.94     2168.58     18.99 o 
  -5  -3   3      878.15      924.19     11.41 o 
  -4  -3   3        0.89        3.21      1.20 o 
  -3  -3   3     1410.06     1805.63     30.64 o 
  -2  -3   3      220.42      251.38     10.65 o 
  -1  -3   3     3392.79     3474.90    151.10 o 
   0  -3   3     1045.11      974.69     29.97 o 
   1  -3   3     1242.61     1241.85     22.69 o 
   2  -3   3       76.81       80.02      3.61 o 
   3  -3   3     1168.50     1220.46     49.19 o 
   4  -3   3      254.88      197.96      6.94 o 
   5  -3   3      239.83      234.29      5.51 o 
   6  -3   3      167.63      162.39      5.15 o 
   7  -3   3     1441.97     1470.15     64.76 o 
   8  -3   3      140.94      115.04      8.72 o 
   9  -3   3       14.31       12.18      4.96 o 
  10  -3   3        0.04        0.00      3.89 o 
  11  -3   3        0.51        2.67      4.48 o 
 -10  -2   3        7.10       13.35      7.01 o 
  -9  -2   3        9.76       12.27      3.36 o 
  -8  -2   3      567.73      555.43     13.28 o 
  -7  -2   3      973.89      969.93     13.49 o 
  -6  -2   3      290.21      287.26      7.01 o 
  -5  -2   3      695.73      868.13     12.29 o 
  -4  -2   3        3.37        5.43      2.07 o 
  -3  -2   3       65.54       47.13      2.46 o 
  -2  -2   3      883.69     1177.24     34.81 o 
  -1  -2   3     3805.47     4123.69    119.29 o 
   0  -2   3     1454.30     1383.05     22.39 o 
   1  -2   3     2776.82     3094.79     43.12 o 
   2  -2   3     7261.98     8176.20    283.84 o 
   3  -2   3      669.05      822.98     36.43 o 
   4  -2   3       49.06       42.38      2.41 o 
   5  -2   3      378.03      334.63     15.17 o 
   6  -2   3     1669.26     1753.46     44.81 o 
   7  -2   3      951.51      993.49     26.89 o 
   8  -2   3        7.97       12.53      4.47 o 
   9  -2   3       96.51       96.91      9.20 o 
  10  -2   3      207.59      216.56     12.96 o 
 -11  -1   3       59.34       67.12      8.49 o 
 -10  -1   3        2.31        2.43      3.67 o 
  -9  -1   3      339.85      366.58     14.40 o 
  -8  -1   3      265.03      247.84      8.85 o 
  -7  -1   3      109.06      107.51      5.49 o 
  -6  -1   3      954.22     1062.68     13.87 o 
  -5  -1   3     2568.42     2850.09     26.87 o 
  -4  -1   3     4079.79     4408.34     39.49 o 
  -3  -1   3     2584.30     3044.01     59.07 o 
  -2  -1   3       16.31       53.18      2.44 o 
  -1  -1   3    42697.72    47531.66   2186.01 o 
   0  -1   3     6919.85     7545.24     89.22 o 
   1  -1   3     1553.66     1679.71     90.31 o 
   2  -1   3     6097.79     7052.18    295.02 o 
   3  -1   3      712.22      924.16     32.57 o 
   4  -1   3      256.47      215.18      5.88 o 
   5  -1   3      113.70      112.03      4.77 o 
   6  -1   3      242.34      237.35      6.36 o 
   7  -1   3      397.01      407.17     11.31 o 
   8  -1   3      121.30      113.20      8.83 o 
   9  -1   3       24.66       24.53      5.78 o 
  10  -1   3      562.27      572.69     20.05 o 
 -11   0   3       84.87       95.90      9.68 o 
 -10   0   3       43.96       59.68      7.41 o 
  -9   0   3      462.07      455.11     19.19 o 
  -8   0   3       75.20       76.31      4.55 o 
  -7   0   3      417.86      399.58      8.31 o 
  -6   0   3       64.01       60.68      3.46 o 
  -5   0   3     1352.07     1462.38     16.12 o 
  -4   0   3      850.67      974.33     19.20 o 
  -3   0   3      576.36      656.09     14.89 o 
  -2   0   3     2818.27     2883.80     39.75 o 
  -1   0   3      222.11      306.84      5.40 o 
   0   0   3     6956.22     7385.40    270.67 o 
   1   0   3    18016.29    19657.26    727.01 o 
   2   0   3     1373.24     1395.20     32.57 o 
   3   0   3     3303.40     3484.54     73.91 o 
   4   0   3      240.72      244.05      7.60 o 
   5   0   3       40.13       36.30      2.81 o 
   6   0   3      166.17      164.50      5.59 o 
   7   0   3       13.84       14.25      3.21 o 
   8   0   3       76.20       80.49      6.08 o 
   9   0   3        3.96        3.07      3.52 o 
  10   0   3        0.08        9.68      7.01 o 
 -11   1   3       89.01       98.47      9.56 o 
 -10   1   3        4.11        9.92      4.23 o 
  -9   1   3      121.61      128.38      8.85 o 
  -8   1   3      143.86      143.42      6.87 o 
  -7   1   3       26.09       39.28      3.16 o 
  -6   1   3      145.80      143.33      4.73 o 
  -5   1   3       16.07       21.20      1.92 o 
  -4   1   3     1609.06     1776.18     36.57 o 
  -3   1   3     1189.22     1196.62     29.68 o 
  -2   1   3      395.46      407.34     10.60 o 
  -1   1   3     1785.14     2019.80     59.65 o 
   0   1   3      423.24      475.38      5.44 o 
   1   1   3    12854.51    13876.47    502.78 o 
   2   1   3     5877.03     6201.40    204.49 o 
   3   1   3     1105.17     1163.57     15.45 o 
   4   1   3      871.87      950.93     23.32 o 
   5   1   3      118.54      122.81      4.71 o 
   6   1   3       18.79       20.64      2.81 o 
   7   1   3       54.85       61.06      8.43 o 
   8   1   3      105.17      114.63      6.92 o 
   9   1   3       69.67       69.87      8.25 o 
  10   1   3      135.85      132.86     15.36 o 
 -11   2   3        6.03        8.92      4.36 o 
 -10   2   3      148.33      146.48     10.14 o 
  -9   2   3      544.21      520.42     15.19 o 
  -8   2   3        5.65        6.23      2.68 o 
  -7   2   3       12.71       25.13      4.04 o 
  -6   2   3      622.32      635.03     16.48 o 
  -5   2   3      654.28      657.75     17.10 o 
  -4   2   3     1735.14     1676.79     21.63 o 
  -3   2   3       40.56       43.70      1.94 o 
  -2   2   3       27.05       34.44      3.08 o 
  -1   2   3      273.96      255.36      6.65 o 
   0   2   3     1875.70     1964.31     31.00 o 
   1   2   3     6202.23     6681.79    113.42 o 
   2   2   3      769.24      793.90     21.97 o 
   3   2   3      170.92      145.43      4.40 o 
   4   2   3     1527.45     1636.54     17.01 o 
   5   2   3      456.29      493.94     13.83 o 
   6   2   3        0.90        0.84      1.89 o 
   7   2   3      141.50      141.62      9.43 o 
   8   2   3       48.79       55.76      7.43 o 
   9   2   3      334.97      345.84     25.70 o 
 -11   3   3      115.19      123.85     10.68 o 
 -10   3   3       74.14       69.57      8.02 o 
  -9   3   3      128.59      134.52      7.23 o 
  -8   3   3        0.23        1.78      2.30 o 
  -7   3   3      233.22      222.96     17.00 o 
  -6   3   3     1033.81     1011.23     23.71 o 
  -5   3   3       21.55       28.59      2.55 o 
  -4   3   3        1.15        9.27      1.04 o 
  -3   3   3     3301.97     3506.79    123.88 o 
  -2   3   3      113.10      112.38      3.03 o 
  -1   3   3       34.49       49.15      2.17 o 
   0   3   3     2251.90     2405.57     22.43 o 
   1   3   3       94.77      107.88      3.13 o 
   2   3   3      397.17      415.09      8.48 o 
   3   3   3      973.76      941.14     23.95 o 
   4   3   3      807.14      762.51     15.27 o 
   5   3   3      116.03      114.80      6.02 o 
   6   3   3       13.11       11.23      3.12 o 
   7   3   3       44.72       52.97      6.94 o 
   8   3   3      426.55      456.03     25.70 o 
   9   3   3      168.01      167.31     18.86 o 
 -11   4   3      220.72      225.14     13.09 o 
 -10   4   3        4.11        5.90      3.09 o 
  -9   4   3      105.54      106.39      6.74 o 
  -8   4   3      216.61      206.43     14.92 o 
  -7   4   3     4235.22     4534.12    106.32 o 
  -6   4   3      446.83      401.84     18.00 o 
  -5   4   3      389.06      417.09     13.96 o 
  -4   4   3       29.99       10.46      1.27 o 
  -3   4   3        6.12       23.57      1.80 o 
  -2   4   3      577.49      521.15      9.44 o 
  -1   4   3     1034.38     1174.74     21.54 o 
   0   4   3       62.69       54.35      3.27 o 
   1   4   3     3213.98     3386.90     56.66 o 
   2   4   3      461.24      450.51     14.17 o 
   3   4   3      554.13      504.69     21.94 o 
   4   4   3       52.69       53.13      4.59 o 
   5   4   3      149.89      139.26      6.89 o 
   6   4   3      481.81      458.10     17.21 o 
   7   4   3      127.42      127.22      9.78 o 
   8   4   3      165.75      164.17     11.56 o 
 -11   5   3       18.32       20.03      5.90 o 
 -10   5   3       36.04       31.37      5.20 o 
  -9   5   3        1.57        3.09      2.68 o 
  -8   5   3      386.07      340.09     10.65 o 
  -7   5   3      198.46      175.68      7.57 o 
  -6   5   3      392.30      390.11      9.95 o 
  -5   5   3     2559.13     2643.76     90.47 o 
  -4   5   3      992.63     1018.02     42.32 o 
  -3   5   3        3.41        8.49      1.52 o 
  -2   5   3       19.92       15.12      1.75 o 
  -1   5   3       20.87       25.25      1.94 o 
   0   5   3      534.30      467.29      9.51 o 
   1   5   3     1095.03     1099.43     19.71 o 
   2   5   3      299.75      290.06     10.22 o 
   3   5   3      271.45      254.52      8.42 o 
   4   5   3       23.50       16.46      3.40 o 
   5   5   3      206.54      206.74      8.62 o 
   6   5   3       94.24       92.17      8.72 o 
   7   5   3      114.80       92.68      9.43 o 
   8   5   3      111.02      120.37     11.03 o 
 -11   6   3        1.99        2.27      3.95 o 
 -10   6   3       70.14       64.60      6.42 o 
  -9   6   3       28.98       27.29      4.54 o 
  -8   6   3      223.78      239.36      9.42 o 
  -7   6   3      962.97      934.53     37.18 o 
  -6   6   3     1626.29     1485.42     35.11 o 
  -5   6   3      394.28      392.15      9.74 o 
  -4   6   3       75.12       95.04      3.69 o 
  -3   6   3      114.17      120.97      5.06 o 
  -2   6   3     2289.58     2443.62     26.95 o 
  -1   6   3     2051.57     2081.71     24.08 o 
   0   6   3      505.57      465.22     12.15 o 
   1   6   3      595.28      565.62     11.93 o 
   2   6   3      294.72      268.93     17.26 o 
   3   6   3      220.45      203.40      8.08 o 
   4   6   3       96.05       91.21      6.17 o 
   5   6   3      378.10      367.51     11.93 o 
   6   6   3       36.93       42.00      7.17 o 
   7   6   3      169.17      158.58     11.56 o 
 -11   7   3       64.44       58.91      6.81 o 
 -10   7   3        1.72        1.38      3.04 o 
  -9   7   3        0.50        1.29      2.82 o 
  -8   7   3      479.71      477.69     13.77 o 
  -7   7   3     1382.80     1351.89     34.56 o 
  -6   7   3      862.51      824.82     25.88 o 
  -5   7   3       30.29       33.02      4.65 o 
  -4   7   3       20.45       15.12      2.79 o 
  -3   7   3     1266.55     1348.50     24.86 o 
  -2   7   3      725.46      724.06     16.68 o 
  -1   7   3      222.71      198.23      7.32 o 
   0   7   3       44.73       50.52      4.49 o 
   1   7   3        8.13        5.16      2.49 o 
   2   7   3      152.71      147.18      7.26 o 
   3   7   3      124.73      118.12      6.93 o 
   4   7   3      294.66      278.01     10.59 o 
   5   7   3        1.63        2.44      3.18 o 
   6   7   3       61.83       71.20      9.20 o 
 -11   8   3       29.82       39.86      6.04 o 
 -10   8   3        1.94        8.02      3.71 o 
  -9   8   3       37.01       43.45      5.64 o 
  -8   8   3       40.50       45.58      5.37 o 
  -7   8   3       47.43       47.95      5.27 o 
  -6   8   3       41.33       42.68      4.62 o 
  -5   8   3       57.76       56.68      4.90 o 
  -4   8   3       33.67       41.37      4.07 o 
  -3   8   3      415.26      412.91     10.37 o 
  -2   8   3       29.53       25.26      3.68 o 
  -1   8   3      331.37      313.40     10.92 o 
   0   8   3       33.97       40.27      4.63 o 
   1   8   3      277.62      263.59      9.70 o 
   2   8   3       81.23       77.61      6.29 o 
   3   8   3      262.34      244.84     10.13 o 
   4   8   3      231.30      235.72     10.47 o 
   5   8   3       37.56       38.60      7.43 o 
 -10   9   3      132.31      126.88      8.45 o 
  -9   9   3      162.93      179.39      9.38 o 
  -8   9   3        0.16        0.20      2.59 o 
  -7   9   3      225.07      210.25      9.24 o 
  -6   9   3        1.58        1.30      2.55 o 
  -5   9   3      396.06      374.52     14.28 o 
  -4   9   3        0.42        0.00      2.56 o 
  -3   9   3        2.93        0.00      2.71 o 
  -2   9   3      855.78      837.98     16.66 o 
  -1   9   3     1639.20     1636.03     41.71 o 
   0   9   3     1087.96     1087.88     37.54 o 
   1   9   3        1.63        0.82      2.54 o 
   2   9   3        9.26        8.19      4.21 o 
   3   9   3      306.69      301.22     12.01 o 
   4   9   3      220.02      212.06     10.58 o 
 -10  10   3       44.09       57.74      8.72 o 
  -9  10   3       14.99       13.31      4.10 o 
  -8  10   3      247.88      241.50     10.59 o 
  -7  10   3       64.66       68.48      8.14 o 
  -6  10   3      187.67      183.22     16.86 o 
  -5  10   3       82.07       79.14      8.14 o 
  -4  10   3        0.24        0.96      2.89 o 
  -3  10   3        4.89        5.03      3.65 o 
  -2  10   3        1.14        0.00      2.49 o 
  -1  10   3      287.20      285.08     10.59 o 
   0  10   3        4.38        4.76      3.20 o 
   1  10   3      237.28      226.21     10.27 o 
   2  10   3      421.60      428.99     14.19 o 
   3  10   3      212.73      205.10     10.46 o 
  -9  11   3      284.23      256.96     14.63 o 
  -8  11   3      104.16      104.07     10.25 o 
  -7  11   3       16.62       22.28      5.65 o 
  -6  11   3        0.24        0.00      3.13 o 
  -5  11   3       73.25       71.76      8.61 o 
  -4  11   3       90.17       89.91      9.20 o 
  -3  11   3        3.28        4.01      3.69 o 
  -2  11   3        2.51        4.97      3.89 o 
  -1  11   3        0.13        2.47      2.99 o 
   0  11   3       63.55       79.41      7.25 o 
   1  11   3      100.87      104.39      8.16 o 
   2  11   3       82.75       94.90     10.22 o 
  -8  12   3       15.78       12.93      6.51 o 
  -7  12   3       14.02       12.44      5.07 o 
  -6  12   3      189.45      173.72     12.14 o 
  -5  12   3      122.29      136.36     13.69 o 
  -4  12   3       34.45       33.71      7.51 o 
  -3  12   3        0.43        0.00      3.52 o 
  -2  12   3       26.51       16.92      5.89 o 
  -1  12   3       43.04       42.42      7.79 o 
   0  12   3       60.64       70.29      7.39 o 
  -5  13   3       16.31       11.08      5.18 o 
  -4  13   3       15.91       19.32      6.32 o 
  -3  13   3       63.83       66.49      9.17 o 
   3 -14   4      196.01      230.84     14.04 o 
  -1 -13   4       31.71       36.66      7.38 o 
   0 -13   4        0.10        1.18      3.29 o 
   1 -13   4       37.09       35.52      6.96 o 
   2 -13   4      198.61      208.79     21.70 o 
   3 -13   4       75.91       74.19     11.18 o 
   4 -13   4        7.72       11.05      4.94 o 
   5 -13   4      141.01      161.25     11.67 o 
   6 -13   4      155.92      170.46     12.15 o 
  -3 -12   4        3.54        6.84      5.19 o 
  -2 -12   4       32.61       26.90      6.85 o 
  -1 -12   4       51.40       52.94      6.32 o 
   0 -12   4      135.90      127.55      8.98 o 
   1 -12   4      107.38      112.31      7.41 o 
   2 -12   4       24.24       27.50      6.36 o 
   3 -12   4        7.90       16.69      5.19 o 
   4 -12   4      172.87      174.59     11.33 o 
   5 -12   4      307.16      285.86     14.28 o 
   6 -12   4       42.75       38.91      7.27 o 
   7 -12   4       71.40       77.67      9.17 o 
   8 -12   4      102.11      115.67      8.60 o 
  -4 -11   4       10.36       10.95      5.65 o 
  -3 -11   4       11.66        8.28      5.07 o 
  -2 -11   4      191.34      197.21     12.27 o 
  -1 -11   4        5.86        9.76      3.51 o 
   0 -11   4       22.53       31.90      4.81 o 
   1 -11   4        8.21       11.18      3.38 o 
   2 -11   4        3.23       11.68      4.25 o 
   3 -11   4       71.55       90.17      8.14 o 
   4 -11   4      529.71      556.28     18.16 o 
   5 -11   4       43.08       56.25      7.43 o 
   6 -11   4       44.14       50.60      5.97 o 
   7 -11   4       47.23       48.76      6.00 o 
   8 -11   4      147.25      147.54     11.21 o 
   9 -11   4      129.97      134.64     11.20 o 
  -5 -10   4        7.06        5.34      4.47 o 
  -4 -10   4       19.78       21.14      5.89 o 
  -3 -10   4      355.38      338.18     15.22 o 
  -2 -10   4      646.87      608.58     19.28 o 
  -1 -10   4       22.62       14.82      4.77 o 
   0 -10   4        0.60        1.76      2.45 o 
   1 -10   4        2.17        7.67      2.88 o 
   2 -10   4       96.23       88.18      5.82 o 
   3 -10   4       68.47       64.98      6.96 o 
   4 -10   4       12.74       13.46      3.28 o 
   5 -10   4       16.46       12.93      3.51 o 
   6 -10   4      107.09      108.28      8.21 o 
   7 -10   4      100.32       98.28      7.20 o 
   8 -10   4        3.34        4.89      4.60 o 
   9 -10   4       24.48       27.04      7.34 o 
  -6  -9   4        0.26        0.00      3.61 o 
  -5  -9   4       60.86       69.53     13.85 o 
  -4  -9   4      324.32      342.16     15.22 o 
  -3  -9   4      342.88      316.36     14.16 o 
  -2  -9   4       15.40       13.00      3.46 o 
  -1  -9   4      168.86      171.93      8.57 o 
   0  -9   4       38.82       36.71      4.14 o 
   1  -9   4      714.47      624.92     20.07 o 
   2  -9   4      141.82      105.89      6.94 o 
   3  -9   4      536.08      519.23     12.63 o 
   4  -9   4     1265.47     1296.77     19.11 o 
   5  -9   4      325.43      317.16     10.07 o 
   6  -9   4      793.47      776.53     16.14 o 
   7  -9   4        8.66        6.26      3.24 o 
   8  -9   4       61.13       47.07      7.51 o 
   9  -9   4       42.25       51.17      8.12 o 
  10  -9   4      209.63      196.43     13.45 o 
  -7  -8   4       24.65       20.81      5.69 o 
  -6  -8   4      101.91      113.33      9.79 o 
  -5  -8   4       61.23       58.05      7.54 o 
  -4  -8   4      700.53      646.34     20.53 o 
  -3  -8   4        0.68        2.05      2.50 o 
  -2  -8   4      259.00      259.67     15.10 o 
  -1  -8   4      653.32      631.63     28.10 o 
   0  -8   4       26.85       18.42      3.13 o 
   1  -8   4      419.37      445.58     12.38 o 
   2  -8   4      224.45      243.72      8.06 o 
   3  -8   4      793.39      752.41     15.04 o 
   4  -8   4     1167.27     1178.77     17.38 o 
   5  -8   4      200.76      169.69     13.12 o 
   6  -8   4       91.13       86.14      5.81 o 
   7  -8   4       88.33       80.85      6.09 o 
   8  -8   4       24.80       20.17      5.78 o 
   9  -8   4      278.85      272.83     14.39 o 
  10  -8   4        1.96        1.87      5.17 o 
  -8  -7   4       63.37       59.20      8.49 o 
  -7  -7   4       66.11       69.88     14.69 o 
  -6  -7   4       74.97       79.49      8.38 o 
  -5  -7   4        1.84        1.09      3.42 o 
  -4  -7   4      369.24      337.67     13.45 o 
  -3  -7   4      152.86      157.38     15.77 o 
  -2  -7   4      418.87      446.18     22.16 o 
  -1  -7   4      177.52      178.90      5.25 o 
   0  -7   4        1.40        3.01      1.48 o 
   1  -7   4       55.63       53.07      4.09 o 
   2  -7   4      787.90      719.98     11.95 o 
   3  -7   4     1038.02      939.39     18.74 o 
   4  -7   4      110.73      106.99      5.42 o 
   5  -7   4       10.35       13.13      2.97 o 
   6  -7   4      674.37      595.65     13.07 o 
   7  -7   4       53.21       38.35      4.62 o 
   8  -7   4       77.25       73.01      8.25 o 
   9  -7   4        5.26        3.76      4.23 o 
  10  -7   4       56.87       60.40      8.83 o 
  -8  -6   4       14.39       18.46      5.54 o 
  -7  -6   4        0.40        0.00      2.94 o 
  -6  -6   4        4.51       10.35      4.25 o 
  -5  -6   4     1800.57     1801.08     30.38 o 
  -4  -6   4      803.06      858.76     15.15 o 
  -3  -6   4       74.58       71.26      5.16 o 
  -2  -6   4       11.35       22.41      2.30 o 
  -1  -6   4      304.32      371.27     10.74 o 
   0  -6   4     2871.18     3169.30     90.29 o 
   1  -6   4     1244.67     1328.84     40.57 o 
   2  -6   4     1630.14     1663.04     39.70 o 
   3  -6   4        8.22        3.43      1.52 o 
   4  -6   4       17.67       14.02      1.98 o 
   5  -6   4      756.61      722.08     12.99 o 
   6  -6   4        6.74        8.67      3.89 o 
   7  -6   4       86.18       81.73      6.36 o 
   8  -6   4        6.54        6.36      4.36 o 
   9  -6   4       31.20       37.36      6.70 o 
  10  -6   4      179.47      177.60     12.15 o 
  -9  -5   4       83.37       98.19      9.67 o 
  -8  -5   4        1.24        2.96      3.42 o 
  -7  -5   4      172.67      165.68     10.38 o 
  -6  -5   4      265.30      251.89     11.56 o 
  -5  -5   4      856.51      935.63     20.42 o 
  -4  -5   4      140.64      135.25      7.18 o 
  -3  -5   4       75.46       93.78      3.64 o 
  -2  -5   4      703.91      846.34     32.19 o 
  -1  -5   4      707.69      577.49     21.54 o 
   0  -5   4       99.00      100.73      3.57 o 
   1  -5   4       44.97       57.31      2.83 o 
   2  -5   4      906.47     1095.27     13.25 o 
   3  -5   4     3313.17     3476.57     42.88 o 
   4  -5   4     2143.48     2072.35     28.52 o 
   5  -5   4       15.89       28.09      2.47 o 
   6  -5   4      109.08      113.52      5.80 o 
   7  -5   4       72.80       65.26      6.96 o 
   8  -5   4      238.12      243.18     12.39 o 
   9  -5   4       55.25       52.36      7.67 o 
  10  -5   4       41.68       49.21      8.02 o 
 -10  -4   4       19.50       20.50      6.02 o 
  -9  -4   4        0.82        0.00      3.65 o 
  -8  -4   4      103.10      113.78      8.97 o 
  -7  -4   4      873.87      891.48     21.36 o 
  -6  -4   4      288.49      299.39      9.17 o 
  -5  -4   4      300.47      340.07      7.35 o 
  -4  -4   4      109.03      123.68      5.83 o 
  -3  -4   4     1355.08     1362.26     35.80 o 
  -2  -4   4      222.34      330.86     13.64 o 
  -1  -4   4      275.50      284.49     10.91 o 
   0  -4   4      270.77      279.30      7.42 o 
   1  -4   4      267.23      280.21      8.78 o 
   2  -4   4     3705.59     3624.11     35.80 o 
   3  -4   4     5717.93     6070.48     24.50 o 
   4  -4   4     1440.15     1567.82     55.91 o 
   5  -4   4      664.84      667.80     20.72 o 
   6  -4   4      389.82      350.07     38.84 o 
   7  -4   4      225.56      196.94     10.38 o 
   8  -4   4      280.32      263.63     12.51 o 
   9  -4   4        1.66        0.34      3.65 o 
  10  -4   4       67.49       57.94      8.50 o 
 -10  -3   4       67.06       72.10     12.35 o 
  -9  -3   4        4.91        4.49      5.34 o 
  -8  -3   4      985.45      963.70     22.52 o 
  -7  -3   4      682.97      700.43     14.34 o 
  -6  -3   4        5.99       24.40      3.57 o 
  -5  -3   4       94.46       97.65      5.16 o 
  -4  -3   4      244.96      209.57      5.05 o 
  -3  -3   4       12.03       37.59      2.18 o 
  -2  -3   4     1394.84     1438.45     38.84 o 
  -1  -3   4      585.21      472.80     18.36 o 
   0  -3   4      203.51      228.39      7.26 o 
   1  -3   4     1810.66     1837.42     34.60 o 
   2  -3   4     1695.66     1700.32     19.71 o 
   3  -3   4     1479.70     1625.72     74.88 o 
   4  -3   4      156.04      153.06      5.25 o 
   5  -3   4      873.78      867.30     29.20 o 
   6  -3   4      506.33      519.82     13.06 o 
   7  -3   4      142.39      123.36      8.36 o 
   8  -3   4       40.30       37.03      7.01 o 
   9  -3   4       40.42       44.59      7.20 o 
  10  -3   4      165.07      175.48     12.04 o 
 -10  -2   4        3.56        6.24      3.75 o 
  -9  -2   4       48.99       52.76      5.45 o 
  -8  -2   4      217.72      238.91      8.98 o 
  -7  -2   4      313.24      334.28     14.43 o 
  -6  -2   4      580.41      626.60     10.74 o 
  -5  -2   4     5453.74     5925.96     64.32 o 
  -4  -2   4      395.05      393.56      6.20 o 
  -3  -2   4     1665.52     1920.47     18.55 o 
  -2  -2   4     4759.22     5374.67    110.74 o 
  -1  -2   4     1049.35     1165.89     59.85 o 
   0  -2   4     4612.19     4519.24     93.52 o 
   1  -2   4     1858.98     1947.80     26.60 o 
   2  -2   4     1125.34     1115.21     36.04 o 
   3  -2   4      172.49      143.68      3.51 o 
   4  -2   4     1951.43     2057.48     79.21 o 
   5  -2   4      780.41      842.34     23.95 o 
   6  -2   4        0.32        0.63      1.57 o 
   7  -2   4       48.89       43.60      4.57 o 
   8  -2   4      798.52      781.75     21.70 o 
   9  -2   4      255.85      250.90     18.19 o 
  10  -2   4       85.22       91.68      9.79 o 
 -11  -1   4       19.48       22.52      5.78 o 
 -10  -1   4       28.46       28.18      5.89 o 
  -9  -1   4        2.04        3.98      3.52 o 
  -8  -1   4        2.99        8.17      2.84 o 
  -7  -1   4      253.74      237.43      6.89 o 
  -6  -1   4        3.57        2.55      1.52 o 
  -5  -1   4      168.03      161.14      4.61 o 
  -4  -1   4      197.26      221.18      5.97 o 
  -3  -1   4     5843.82     6904.96    131.25 o 
  -2  -1   4    18396.25    19633.80    726.41 o 
  -1  -1   4      558.16      581.44     13.94 o 
   0  -1   4     1434.62     1446.83     34.13 o 
   1  -1   4     2886.83     3049.77    104.41 o 
   2  -1   4        3.25        3.37      1.72 o 
   3  -1   4      925.27     1017.25     27.85 o 
   4  -1   4      566.04      594.96     18.31 o 
   5  -1   4      164.97      169.84      5.06 o 
   6  -1   4      705.46      651.44     50.40 o 
   7  -1   4      112.95      116.78      6.35 o 
   8  -1   4      209.71      210.61     11.32 o 
   9  -1   4      178.45      170.36     10.96 o 
  10  -1   4       36.44       32.97      7.08 o 
 -11   0   4        0.11        0.50      3.30 o 
 -10   0   4        7.00        8.28      4.13 o 
  -9   0   4      143.34      136.01     21.70 o 
  -8   0   4        6.40        8.94      2.76 o 
  -7   0   4      322.51      309.13      7.28 o 
  -6   0   4       90.84      107.63      4.21 o 
  -5   0   4       87.74       63.11      3.08 o 
  -4   0   4     2348.36     2721.44     56.57 o 
  -3   0   4     3211.06     3521.71     39.75 o 
  -2   0   4     1360.55     1375.82     23.80 o 
  -1   0   4        1.71        5.28      0.81 o 
   0   0   4      298.37      360.87     16.48 o 
   1   0   4     6236.05     6944.74    278.21 o 
   2   0   4     2657.01     2847.68     68.42 o 
   3   0   4      236.15      212.94      6.41 o 
   4   0   4      611.12      609.74     16.00 o 
   5   0   4      108.90      106.49      4.31 o 
   6   0   4        3.10        6.01      2.51 o 
   7   0   4       68.62       63.35      5.37 o 
   8   0   4      245.77      233.36      9.50 o 
   9   0   4       41.99       45.68      7.41 o 
  10   0   4      172.41      191.28     18.36 o 
 -11   1   4       60.34       74.67      8.85 o 
 -10   1   4      207.14      205.57     12.69 o 
  -9   1   4      281.23      278.98     12.50 o 
  -8   1   4      278.52      292.16     10.09 o 
  -7   1   4       48.19       45.30      3.28 o 
  -6   1   4     1876.30     1937.87     38.84 o 
  -5   1   4      210.87      199.82      7.66 o 
  -4   1   4     1335.28     1371.91     20.50 o 
  -3   1   4      141.87      102.68      2.86 o 
  -2   1   4      216.71      242.32      6.79 o 
  -1   1   4       52.58       56.83      2.04 o 
   0   1   4       85.92      112.78      6.23 o 
   1   1   4    11555.48    12102.58    298.73 o 
   2   1   4     2014.23     2154.35     56.15 o 
   3   1   4     4009.50     4605.34     95.45 o 
   4   1   4     1294.91     1360.13     31.85 o 
   5   1   4      350.47      313.53     10.65 o 
   6   1   4      305.57      277.95      9.03 o 
   7   1   4      176.68      178.24      8.01 o 
   8   1   4        7.76        7.99      4.23 o 
   9   1   4      594.92      625.22     28.71 o 
 -11   2   4       62.26       79.87      9.18 o 
 -10   2   4      282.75      277.40     22.70 o 
  -9   2   4        1.50        1.09      2.94 o 
  -8   2   4      129.39      146.35      6.84 o 
  -7   2   4     1093.31     1119.31     44.45 o 
  -6   2   4     1761.29     1874.37     56.90 o 
  -5   2   4       63.16       43.58      2.61 o 
  -4   2   4       17.10       28.62      2.03 o 
  -3   2   4      440.65      386.55     10.65 o 
  -2   2   4      434.67      418.80     12.19 o 
  -1   2   4       18.46       21.19      1.49 o 
   0   2   4     1602.35     1660.34     35.37 o 
   1   2   4     1729.32     1749.85     40.67 o 
   2   2   4     2069.48     2053.00     73.00 o 
   3   2   4     2210.01     2262.92     42.98 o 
   4   2   4      663.28      677.99     17.25 o 
   5   2   4       47.74       57.18      3.79 o 
   6   2   4      412.74      395.22     10.78 o 
   7   2   4        3.62        4.34      3.54 o 
   8   2   4      704.51      726.01     33.88 o 
   9   2   4      103.35      102.82     10.15 o 
 -11   3   4      217.07      226.98     24.37 o 
 -10   3   4       21.57       16.95      5.18 o 
  -9   3   4       10.06       11.52      3.24 o 
  -8   3   4      215.52      199.41      8.37 o 
  -7   3   4     2290.05     2392.33     64.43 o 
  -6   3   4      660.70      622.42     23.10 o 
  -5   3   4      620.31      675.75     22.79 o 
  -4   3   4     1500.70     1551.42     36.72 o 
  -3   3   4      846.29      866.76     32.28 o 
  -2   3   4      488.70      528.71     14.90 o 
  -1   3   4      961.95      992.99      9.00 o 
   0   3   4     1335.69     1456.33     17.35 o 
   1   3   4     2246.44     2360.57     37.00 o 
   2   3   4     1955.07     1913.95     36.57 o 
   3   3   4        0.76        1.02      1.29 o 
   4   3   4        6.62        7.49      1.95 o 
   5   3   4      754.37      765.18     34.21 o 
   6   3   4       19.40       22.24      5.07 o 
   7   3   4      339.44      329.79     18.19 o 
   8   3   4       57.88       61.08      8.38 o 
 -11   4   4       17.86       17.99      7.34 o 
 -10   4   4      125.33      116.72      9.20 o 
  -9   4   4       16.16       16.41      3.72 o 
  -8   4   4      120.35      115.01      6.62 o 
  -7   4   4       57.48       51.71      4.75 o 
  -6   4   4      575.21      582.59     13.87 o 
  -5   4   4     1825.11     1896.60     46.35 o 
  -4   4   4      167.46      220.59     12.19 o 
  -3   4   4        1.47        1.31      0.96 o 
  -2   4   4     1377.44     1519.18     24.15 o 
  -1   4   4     1219.28     1294.55     14.17 o 
   0   4   4     2237.42     2400.26     23.85 o 
   1   4   4      698.91      706.39     14.94 o 
   2   4   4      146.56      123.52      9.84 o 
   3   4   4      479.97      451.26     11.90 o 
   4   4   4      495.33      437.55     10.98 o 
   5   4   4       29.23       32.44      4.25 o 
   6   4   4       49.56       54.29      7.13 o 
   7   4   4      110.59       98.28     11.85 o 
   8   4   4      152.11      152.84     11.50 o 
 -11   5   4        5.81        5.51      4.25 o 
 -10   5   4        3.47        3.92      3.07 o 
  -9   5   4       24.97       25.91      4.33 o 
  -8   5   4      297.32      279.23     10.66 o 
  -7   5   4      486.65      469.23     11.66 o 
  -6   5   4     1374.48     1357.74     54.71 o 
  -5   5   4     1290.35     1319.18     38.14 o 
  -4   5   4      477.08      480.02     19.37 o 
  -3   5   4       20.44       25.72      2.26 o 
  -2   5   4       63.66       70.50      3.66 o 
  -1   5   4      629.72      570.03     10.16 o 
   0   5   4      336.34      354.96      8.60 o 
   1   5   4       57.86       64.13      4.42 o 
   2   5   4      496.83      474.25     17.84 o 
   3   5   4     1492.77     1385.65     23.24 o 
   4   5   4        5.42        6.46      2.74 o 
   5   5   4        9.55        6.60      4.13 o 
   6   5   4       12.10       10.64      4.80 o 
   7   5   4      364.80      370.73     26.37 o 
 -11   6   4        1.04        4.34      4.25 o 
 -10   6   4       34.74       32.97      5.14 o 
  -9   6   4       90.21       87.95      8.69 o 
  -8   6   4     2737.42     2756.60    147.88 o 
  -7   6   4      565.10      521.26     12.79 o 
  -6   6   4        0.37        2.66      2.26 o 
  -5   6   4      377.12      374.92      9.61 o 
  -4   6   4        4.06        4.36      1.45 o 
  -3   6   4      601.12      594.51      8.87 o 
  -2   6   4      127.36      117.75      4.18 o 
  -1   6   4        1.13        2.23      1.71 o 
   0   6   4      145.80      144.78      6.28 o 
   1   6   4       19.58       12.86      2.84 o 
   2   6   4     1459.29     1401.29     26.93 o 
   3   6   4       48.35       46.28      4.81 o 
   4   6   4       50.98       49.88      5.29 o 
   5   6   4      293.20      295.88     18.19 o 
   6   6   4      104.68      103.30      9.67 o 
   7   6   4      121.23      131.74     12.18 o 
 -11   7   4       15.20       16.91      4.46 o 
 -10   7   4        1.36        1.46      3.00 o 
  -9   7   4      186.13      179.80      8.85 o 
  -8   7   4      741.57      686.73     15.78 o 
  -7   7   4      142.89      143.01      7.39 o 
  -6   7   4       73.74       77.23      8.16 o 
  -5   7   4      809.12      718.37     15.74 o 
  -4   7   4      357.57      339.10     17.17 o 
  -3   7   4      623.29      624.37     14.73 o 
  -2   7   4        7.33       10.71      2.63 o 
  -1   7   4      486.01      480.63     11.30 o 
   0   7   4      173.66      178.42      7.44 o 
   1   7   4       71.10       58.93      5.12 o 
   2   7   4      120.76      115.14     10.01 o 
   3   7   4       20.62       17.88      3.78 o 
   4   7   4       51.09       54.24      5.90 o 
   5   7   4       54.28       63.49      8.36 o 
   6   7   4       70.05       75.52      9.51 o 
 -11   8   4       13.24       16.04      4.48 o 
 -10   8   4      138.73      153.30      8.91 o 
  -9   8   4       16.56       18.02      4.11 o 
  -8   8   4        8.76        8.00      3.27 o 
  -7   8   4      237.79      231.70      9.31 o 
  -6   8   4       23.84       23.30      4.72 o 
  -5   8   4      326.54      303.77      9.56 o 
  -4   8   4       20.58       20.46      4.32 o 
  -3   8   4      916.03      915.12     32.37 o 
  -2   8   4     1428.77     1476.20     32.82 o 
  -1   8   4      985.44     1007.96     24.82 o 
   0   8   4     1988.26     1987.89     59.09 o 
   1   8   4       27.61       30.89      4.62 o 
   2   8   4       11.41       11.65      4.23 o 
   3   8   4      289.72      284.20     15.61 o 
   4   8   4       59.84       59.71      6.59 o 
   5   8   4        1.31        3.29      4.36 o 
 -10   9   4       45.71       39.52      5.95 o 
  -9   9   4       25.15       28.57      5.25 o 
  -8   9   4       94.27       96.62      7.13 o 
  -7   9   4       19.27       22.87      4.28 o 
  -6   9   4       10.35        5.80      3.65 o 
  -5   9   4       85.06       78.29      7.90 o 
  -4   9   4       32.85       29.03      5.54 o 
  -3   9   4      151.93      133.02      8.96 o 
  -2   9   4        1.33        2.02      2.60 o 
  -1   9   4       25.59       26.49      4.41 o 
   0   9   4      422.72      433.27     12.89 o 
   1   9   4      578.98      566.92     15.09 o 
   2   9   4      389.65      395.38     16.17 o 
   3   9   4      176.78      166.38      9.31 o 
   4   9   4        7.07        6.84      4.72 o 
 -10  10   4       92.03      122.95     10.96 o 
  -9  10   4       99.07       96.02      8.03 o 
  -8  10   4       51.56       57.37      8.02 o 
  -7  10   4        0.20        0.14      3.18 o 
  -6  10   4       59.15       55.59      7.55 o 
  -5  10   4       75.38       77.79      8.26 o 
  -4  10   4      109.84      111.68      8.85 o 
  -3  10   4        4.99        7.93      4.17 o 
  -2  10   4        0.60        0.00      3.04 o 
  -1  10   4        5.84        8.10      3.27 o 
   0  10   4       94.62      111.26      9.46 o 
   1  10   4      265.02      276.34     11.42 o 
   2  10   4        0.29        3.23      3.36 o 
   3  10   4       11.84       10.63      4.25 o 
  -9  11   4       23.45       23.20      6.14 o 
  -8  11   4       14.47       11.60      4.89 o 
  -7  11   4       66.78       82.80      9.43 o 
  -6  11   4      461.58      458.14     18.05 o 
  -5  11   4       10.23       14.02      5.13 o 
  -4  11   4       11.16        8.45      4.36 o 
  -3  11   4       32.76       40.82      8.18 o 
  -2  11   4       52.03       55.70      7.90 o 
  -1  11   4       87.01       88.96      7.42 o 
   0  11   4       56.11       58.83      6.68 o 
   1  11   4        1.74        2.22      3.38 o 
  -7  12   4      103.02      104.84     10.85 o 
  -6  12   4       19.91       12.53      5.18 o 
  -5  12   4        0.00        1.09      3.85 o 
  -4  12   4       28.53       41.59      7.65 o 
  -3  12   4       40.94       53.39      8.85 o 
  -2  12   4       57.23       59.16      8.61 o 
  -1  12   4       89.02       99.81     10.50 o 
   3 -14   5        7.73       13.33      5.54 o 
  -1 -13   5       30.94       36.12      7.51 o 
   0 -13   5       86.38       75.19     11.68 o 
   1 -13   5       14.94       15.24      5.54 o 
   2 -13   5        0.12        6.33      4.70 o 
   3 -13   5        7.07       14.13      4.94 o 
   4 -13   5      144.19      150.13     10.97 o 
   5 -13   5      141.08      136.30     17.19 o 
   6 -13   5        2.89        8.54      4.94 o 
  -3 -12   5       30.89       45.35      8.14 o 
  -2 -12   5       41.95       53.18      8.32 o 
  -1 -12   5       60.53       76.88      9.03 o 
   0 -12   5       20.58       23.78      4.77 o 
   1 -12   5       34.99       29.12      4.94 o 
   2 -12   5      341.75      356.86     15.34 o 
   3 -12   5      121.80      134.70      9.85 o 
   4 -12   5      126.31      132.06     10.52 o 
   5 -12   5       31.12       42.36      7.13 o 
   6 -12   5       49.35       52.45      7.90 o 
   7 -12   5       79.13       92.42      7.82 o 
   8 -12   5       76.62       94.38     10.55 o 
  -4 -11   5      101.89      100.08     10.39 o 
  -3 -11   5      128.54      128.08     10.86 o 
  -2 -11   5       98.00       91.92     10.52 o 
  -1 -11   5        0.46        0.00      2.66 o 
   0 -11   5       97.34       96.05      6.68 o 
   1 -11   5        2.24        1.16      2.49 o 
   2 -11   5       40.14       45.04      8.35 o 
   3 -11   5       99.23      109.50      8.61 o 
   4 -11   5       11.50       12.58      4.56 o 
   5 -11   5      433.37      416.94     12.67 o 
   6 -11   5      369.46      355.42     12.23 o 
   7 -11   5      114.03      101.45      7.63 o 
   8 -11   5       12.40       20.20      6.14 o 
  -5 -10   5       50.64       64.55      8.85 o 
  -4 -10   5       26.97       33.77      7.84 o 
  -3 -10   5       14.46       18.38      5.45 o 
  -2 -10   5       49.59       42.77      6.72 o 
  -1 -10   5      449.75      392.63     17.02 o 
   0 -10   5      146.37      129.78      7.04 o 
   1 -10   5        1.72        0.00      2.06 o 
   2 -10   5       65.31       77.37      5.62 o 
   3 -10   5      107.04      113.64      8.25 o 
   4 -10   5      841.06      787.18     24.01 o 
   5 -10   5      237.80      220.89      9.10 o 
   6 -10   5      444.84      408.59     12.50 o 
   7 -10   5       56.98       64.93      6.33 o 
   8 -10   5      183.36      162.92     11.68 o 
   9 -10   5      173.43      170.15     12.39 o 
  -6  -9   5      173.16      188.65     12.61 o 
  -5  -9   5       61.85       75.31      8.70 o 
  -4  -9   5        2.46        4.46      4.23 o 
  -3  -9   5      497.64      477.28     18.03 o 
  -2  -9   5      369.33      399.53     21.94 o 
  -1  -9   5      275.02      255.42      8.99 o 
   0  -9   5        5.67        6.79      2.62 o 
   1  -9   5        0.37        5.51      2.40 o 
   2  -9   5        2.98        6.97      2.08 o 
   3  -9   5     1355.79     1289.74     24.14 o 
   4  -9   5      300.60      309.64      9.73 o 
   5  -9   5      303.05      274.76      9.53 o 
   6  -9   5        2.55        6.72      2.83 o 
   7  -9   5        2.86        2.51      7.01 o 
   8  -9   5      111.16      102.91      9.91 o 
   9  -9   5        9.34       12.89      5.54 o 
  10  -9   5       29.02       34.51      7.69 o 
  -7  -8   5      114.89      126.87     10.62 o 
  -6  -8   5       47.84       51.31      7.79 o 
  -5  -8   5       12.27        8.34      4.84 o 
  -4  -8   5      267.83      240.29     12.27 o 
  -3  -8   5     1025.85      959.15     50.07 o 
  -2  -8   5      435.89      425.58     23.36 o 
  -1  -8   5       39.58       37.54      4.02 o 
   0  -8   5      319.99      342.74     14.36 o 
   1  -8   5        2.52        4.27      1.83 o 
   2  -8   5      824.53      814.74     17.15 o 
   3  -8   5       72.79       72.60      4.07 o 
   4  -8   5       40.41       44.16      4.37 o 
   5  -8   5       46.29       45.34      4.60 o 
   6  -8   5       94.42      113.59      6.56 o 
   7  -8   5        2.44        4.58      3.89 o 
   8  -8   5        0.50        3.51      3.75 o 
   9  -8   5       78.65       65.94      8.73 o 
  10  -8   5      177.88      177.26     32.21 o 
  -8  -7   5        4.69        8.15      4.80 o 
  -7  -7   5       44.39       39.93      7.08 o 
  -6  -7   5       35.97       44.02      6.83 o 
  -5  -7   5      734.10      717.12     20.06 o 
  -4  -7   5     1338.13     1275.58     41.23 o 
  -3  -7   5      164.45      140.87     12.43 o 
  -2  -7   5        7.14        9.60      2.59 o 
  -1  -7   5      436.28      420.88     12.82 o 
   0  -7   5      484.59      439.66     19.95 o 
   1  -7   5      718.84      678.07     18.50 o 
   2  -7   5      147.05      134.42      4.75 o 
   3  -7   5      158.34      161.91      5.22 o 
   4  -7   5      189.57      179.44      5.58 o 
   5  -7   5      300.27      279.52      8.78 o 
   6  -7   5      239.94      225.06      8.35 o 
   7  -7   5       87.75       70.80      7.78 o 
   8  -7   5       23.35       25.01      6.12 o 
   9  -7   5       71.09       61.74      8.49 o 
  10  -7   5      158.17      160.16     11.90 o 
  -9  -6   5      173.18      168.11     12.14 o 
  -8  -6   5       81.72       79.46      8.93 o 
  -7  -6   5       32.83       37.00      6.46 o 
  -6  -6   5       62.16       65.59      7.31 o 
  -5  -6   5      616.12      634.47     18.06 o 
  -4  -6   5       48.07       52.69      6.12 o 
  -3  -6   5      427.47      478.13     12.32 o 
  -2  -6   5      128.85      112.15      7.61 o 
  -1  -6   5      511.95      433.63     20.14 o 
   0  -6   5     1259.39     1230.37     38.02 o 
   1  -6   5       54.56       69.05      3.29 o 
   2  -6   5      122.80      122.42      4.33 o 
   3  -6   5      575.53      546.77      8.57 o 
   4  -6   5      368.73      312.00      6.75 o 
   5  -6   5       19.82       13.60      2.79 o 
   6  -6   5       92.70       86.86      5.48 o 
   7  -6   5        5.60        4.78      3.61 o 
   8  -6   5      233.11      198.84     20.53 o 
   9  -6   5       38.46       37.24      7.03 o 
  10  -6   5       37.67       31.07      7.07 o 
  -9  -5   5       75.07       81.08      9.09 o 
  -8  -5   5       39.25       44.40      6.96 o 
  -7  -5   5        9.05       12.65      4.36 o 
  -6  -5   5        1.54        3.80      3.18 o 
  -5  -5   5       16.35       24.12      3.43 o 
  -4  -5   5      157.46      144.15      4.79 o 
  -3  -5   5      344.36      366.72      9.93 o 
  -2  -5   5      218.46      187.29      8.24 o 
  -1  -5   5        0.30        0.64      0.98 o 
   0  -5   5       52.31       62.08      2.90 o 
   1  -5   5     5486.30     5867.11     80.27 o 
   2  -5   5     6434.87     7182.24     63.60 o 
   3  -5   5     1832.48     1867.73     14.71 o 
   4  -5   5      328.97      293.33      6.23 o 
   5  -5   5      437.54      404.24      7.65 o 
   6  -5   5       82.06       77.01      7.17 o 
   7  -5   5      136.40      126.51      8.97 o 
   8  -5   5       24.48       27.47      5.99 o 
   9  -5   5        6.35        4.94      4.47 o 
  10  -5   5       82.85       82.91      9.91 o 
 -10  -4   5      122.67      127.30     10.97 o 
  -9  -4   5      266.11      279.33     13.92 o 
  -8  -4   5      173.44      169.60     15.69 o 
  -7  -4   5       26.10       26.83      3.99 o 
  -6  -4   5      374.77      382.49     10.44 o 
  -5  -4   5      867.02      935.95     15.56 o 
  -4  -4   5      352.83      352.18      7.66 o 
  -3  -4   5      434.13      505.44     16.45 o 
  -2  -4   5        2.24        2.10      0.91 o 
  -1  -4   5      547.17      526.72     16.77 o 
   0  -4   5       95.67       78.86      3.25 o 
   1  -4   5      358.35      298.04      5.81 o 
   2  -4   5     1085.10     1067.38     15.37 o 
   3  -4   5      377.09      426.47      6.73 o 
   4  -4   5     3131.43     3208.91     63.99 o 
   5  -4   5     1018.90     1032.27     45.53 o 
   6  -4   5      107.74      123.54      5.89 o 
   7  -4   5       60.41       58.74      6.96 o 
   8  -4   5       20.57       15.87      6.01 o 
   9  -4   5       37.70       52.83      7.75 o 
  10  -4   5       57.33       75.08      9.43 o 
 -10  -3   5      109.49      141.54     15.02 o 
  -9  -3   5       19.77       24.01      4.42 o 
  -8  -3   5      144.18      135.52      7.37 o 
  -7  -3   5      670.56      690.65     14.28 o 
  -6  -3   5     1431.41     1522.01     19.58 o 
  -5  -3   5       28.55       24.67      2.34 o 
  -4  -3   5      519.50      605.56     11.41 o 
  -3  -3   5      115.31      108.76      3.14 o 
  -2  -3   5     2045.32     2048.85     61.96 o 
  -1  -3   5      408.61      391.97     17.15 o 
   0  -3   5     2219.82     2232.20     43.38 o 
   1  -3   5     1100.16     1169.51     28.43 o 
   2  -3   5       17.01       13.23      1.46 o 
   3  -3   5     1769.16     1824.38     46.08 o 
   4  -3   5      513.92      490.51     28.86 o 
   5  -3   5      207.65      221.96      7.90 o 
   6  -3   5      788.81      790.75     29.10 o 
   7  -3   5      362.66      375.11     14.16 o 
   8  -3   5      268.71      258.55     14.02 o 
   9  -3   5        9.51        9.52      4.70 o 
  10  -3   5        6.48        8.09      4.94 o 
 -10  -2   5        0.19        1.80      4.34 o 
  -9  -2   5       42.65       41.91      5.07 o 
  -8  -2   5       25.79       31.96      4.22 o 
  -7  -2   5     1298.67     1303.53     18.85 o 
  -6  -2   5      979.10      999.01     15.32 o 
  -5  -2   5        1.95        4.73      1.51 o 
  -4  -2   5     5195.55     6001.04    147.92 o 
  -3  -2   5     8148.54     9509.51     58.31 o 
  -2  -2   5      421.13      379.60     10.32 o 
  -1  -2   5      219.70      277.49      5.78 o 
   0  -2   5      320.71      323.17      4.64 o 
   1  -2   5      743.64      739.16     20.41 o 
   2  -2   5      397.59      340.41     12.65 o 
   3  -2   5      435.63      374.90     19.03 o 
   4  -2   5       47.08       56.43      3.43 o 
   5  -2   5     1001.75     1124.74     44.62 o 
   6  -2   5      831.60      760.69     45.89 o 
   7  -2   5     2080.45     2095.56     52.84 o 
   8  -2   5      287.10      258.29     12.63 o 
   9  -2   5       18.79       22.99      6.12 o 
  10  -2   5       23.95       39.89      7.43 o 
 -11  -1   5       21.50       22.18      5.75 o 
 -10  -1   5       10.42       18.36      5.19 o 
  -9  -1   5      330.68      305.20     13.45 o 
  -8  -1   5      263.92      271.78      9.22 o 
  -7  -1   5      379.18      367.36     10.02 o 
  -6  -1   5       51.32       49.04      3.18 o 
  -5  -1   5      678.98      737.61     13.77 o 
  -4  -1   5     7795.58     8545.65    145.17 o 
  -3  -1   5    15377.68    16408.54    440.14 o 
  -2  -1   5     2212.32     2516.99     31.39 o 
  -1  -1   5     2663.60     2810.68     39.25 o 
   0  -1   5     1710.31     1963.33     63.50 o 
   1  -1   5     2671.53     2693.32    116.94 o 
   2  -1   5     3668.14     4053.48    142.47 o 
   3  -1   5      612.60      716.74     25.73 o 
   4  -1   5        6.78       11.67      1.65 o 
   5  -1   5        4.70        3.63      2.10 o 
   6  -1   5       43.28       38.29      4.17 o 
   7  -1   5       18.63       19.52      3.78 o 
   8  -1   5        0.24        0.00      2.76 o 
   9  -1   5       69.29       73.57      8.59 o 
  10  -1   5      235.69      268.99     14.72 o 
 -11   0   5       94.61       95.26      9.56 o 
 -10   0   5        5.64       11.23      4.47 o 
  -9   0   5       93.80       96.53      8.03 o 
  -8   0   5       18.37       16.80      3.34 o 
  -7   0   5      323.96      336.84     13.77 o 
  -6   0   5      706.24      660.24     18.66 o 
  -5   0   5     1205.82     1132.93     14.08 o 
  -4   0   5      899.24      922.80     24.52 o 
  -3   0   5       35.79       43.52      2.06 o 
  -2   0   5      239.06      231.82      7.03 o 
  -1   0   5     3859.25     4122.29    174.61 o 
   0   0   5     1484.11     1745.30     65.05 o 
   1   0   5      184.60      266.07      7.32 o 
   2   0   5      486.16      496.50     17.43 o 
   3   0   5     3615.45     3724.89    116.36 o 
   4   0   5      945.42      872.75     14.98 o 
   5   0   5      499.96      488.54     13.18 o 
   6   0   5      307.74      295.57      9.37 o 
   7   0   5      106.23      116.90      6.80 o 
   8   0   5       52.56       55.99      6.32 o 
   9   0   5      217.42      234.01     19.36 o 
 -11   1   5       63.17       55.55      8.02 o 
 -10   1   5        4.69        5.80      3.89 o 
  -9   1   5       99.97      105.12      8.25 o 
  -8   1   5       92.98       97.42      7.43 o 
  -7   1   5      109.61       89.74      5.12 o 
  -6   1   5      324.74      325.83     12.58 o 
  -5   1   5      298.81      257.24      7.95 o 
  -4   1   5     1592.94     1703.68     52.56 o 
  -3   1   5      168.95      183.63      4.04 o 
  -2   1   5      593.01      586.67      7.28 o 
  -1   1   5       84.68       84.46      3.42 o 
   0   1   5      663.61      721.89     24.04 o 
   1   1   5     1132.29     1173.04     18.36 o 
   2   1   5     5728.92     6134.42    123.35 o 
   3   1   5      947.31     1005.18     17.73 o 
   4   1   5      247.20      227.05      8.82 o 
   5   1   5       30.56       24.32      3.77 o 
   6   1   5      146.54      146.75      7.06 o 
   7   1   5       14.24       12.74      3.40 o 
   8   1   5      173.47      180.89     12.69 o 
   9   1   5       89.06       95.63      9.74 o 
 -11   2   5       48.48       43.79      9.01 o 
 -10   2   5      139.91      130.71      9.67 o 
  -9   2   5       47.54       51.37      6.72 o 
  -8   2   5      265.07      258.25      9.08 o 
  -7   2   5        4.01        5.25      2.10 o 
  -6   2   5       30.53       41.08      2.78 o 
  -5   2   5     2873.20     3026.70     70.78 o 
  -4   2   5      451.44      484.70     17.20 o 
  -3   2   5      545.64      542.29      8.29 o 
  -2   2   5        1.55        3.76      1.00 o 
  -1   2   5      174.89      189.73      7.08 o 
   0   2   5     2048.54     2134.54     27.27 o 
   1   2   5     3533.27     3896.00    120.12 o 
   2   2   5      814.50      776.19     16.83 o 
   3   2   5      110.14       87.07      3.71 o 
   4   2   5        6.17        2.98      1.44 o 
   5   2   5      402.50      420.53     10.80 o 
   6   2   5        9.58       14.40      4.60 o 
   7   2   5        1.89        3.87      3.52 o 
   8   2   5        9.24       11.56      5.31 o 
   9   2   5       27.78       32.37      7.41 o 
 -11   3   5       38.16       41.62      7.41 o 
 -10   3   5      177.21      153.57     10.39 o 
  -9   3   5        8.36        6.01      3.78 o 
  -8   3   5       51.86       42.43      4.60 o 
  -7   3   5      166.41      156.13      6.73 o 
  -6   3   5      492.01      444.41     10.52 o 
  -5   3   5     1662.22     1726.78     36.76 o 
  -4   3   5      100.00      108.43      3.54 o 
  -3   3   5      331.23      407.95     14.37 o 
  -2   3   5     1854.90     1946.22     55.94 o 
  -1   3   5     2077.58     2244.05     21.25 o 
   0   3   5     3590.31     4125.45     76.85 o 
   1   3   5      200.46      186.61      5.15 o 
   2   3   5      376.11      362.26     13.11 o 
   3   3   5     1262.32     1193.44     26.26 o 
   4   3   5      598.03      583.63     24.89 o 
   5   3   5       91.03       82.12      7.43 o 
   6   3   5       45.94       45.89      6.72 o 
   7   3   5       12.74       20.20      5.67 o 
   8   3   5      174.67      171.76     11.92 o 
 -11   4   5      243.65      259.45     14.04 o 
 -10   4   5      142.91      135.15      9.91 o 
  -9   4   5      157.05      146.36      8.23 o 
  -8   4   5      691.80      686.12     14.44 o 
  -7   4   5     1640.38     1586.53     72.02 o 
  -6   4   5      984.69      970.93     56.21 o 
  -5   4   5      277.77      268.77      6.84 o 
  -4   4   5      256.53      315.24     14.02 o 
  -3   4   5      231.37      363.89     12.62 o 
  -2   4   5     2927.29     3505.13    135.42 o 
  -1   4   5     1929.11     1984.60     19.61 o 
   0   4   5       77.47       83.15      3.57 o 
   1   4   5       83.94       81.98      3.33 o 
   2   4   5     1465.39     1419.59     79.20 o 
   3   4   5      793.33      746.85     24.34 o 
   4   4   5      416.80      383.82     10.61 o 
   5   4   5      367.59      362.14     33.21 o 
   6   4   5        6.12        7.01      4.13 o 
   7   4   5      408.44      399.78     16.98 o 
   8   4   5       36.58       44.19     10.18 o 
 -11   5   5        7.71        8.03      4.80 o 
 -10   5   5       90.59      100.33      9.56 o 
  -9   5   5       35.57       37.53      4.96 o 
  -8   5   5      802.15      761.80     19.82 o 
  -7   5   5      464.76      446.31     12.83 o 
  -6   5   5        1.42        2.43      2.10 o 
  -5   5   5      406.28      391.42      9.62 o 
  -4   5   5      793.61      726.34     22.21 o 
  -3   5   5      148.81      127.75      4.27 o 
  -2   5   5      235.87      227.09      5.42 o 
  -1   5   5      130.19      141.64      5.59 o 
   0   5   5       49.76       50.84      3.91 o 
   1   5   5      920.73      852.96     14.21 o 
   2   5   5      294.52      273.84      8.67 o 
   3   5   5      310.01      282.69     11.00 o 
   4   5   5      421.28      429.18     21.22 o 
   5   5   5       27.82       27.51      5.89 o 
   6   5   5      189.80      171.57     15.19 o 
   7   5   5       25.09       25.72      6.56 o 
 -11   6   5        3.66        5.84      4.25 o 
 -10   6   5      156.08      166.53      8.85 o 
  -9   6   5      598.31      583.50     14.92 o 
  -8   6   5      911.10      859.94     22.51 o 
  -7   6   5      197.32      197.81      8.19 o 
  -6   6   5      838.12      908.56     15.90 o 
  -5   6   5     1321.98     1206.70     44.78 o 
  -4   6   5      107.51       91.39      4.58 o 
  -3   6   5      112.32      124.94      4.67 o 
  -2   6   5      642.14      681.81      9.61 o 
  -1   6   5      176.21      179.23      8.11 o 
   0   6   5      579.23      511.08     31.94 o 
   1   6   5      197.85      193.05      7.59 o 
   2   6   5      622.87      582.88     34.14 o 
   3   6   5       55.15       57.04      5.45 o 
   4   6   5      199.43      186.06     14.85 o 
   5   6   5      152.08      146.05     14.35 o 
   6   6   5        7.40        7.30      4.89 o 
 -11   7   5        2.63        5.03      4.60 o 
 -10   7   5        1.36        0.00      2.84 o 
  -9   7   5        0.01        0.00      2.57 o 
  -8   7   5       25.30       29.20      4.57 o 
  -7   7   5      277.91      270.64      9.80 o 
  -6   7   5      683.11      619.71     13.72 o 
  -5   7   5       98.27       80.29      5.33 o 
  -4   7   5        4.90        5.86      2.24 o 
  -3   7   5      740.35      717.75     22.43 o 
  -2   7   5      970.52      963.79     63.51 o 
  -1   7   5      276.29      249.59      8.53 o 
   0   7   5       46.08       46.90      4.62 o 
   1   7   5       49.29       51.62      5.04 o 
   2   7   5      154.80      146.23      7.64 o 
   3   7   5        2.55        2.89      2.89 o 
   4   7   5        2.31        4.17      4.13 o 
   5   7   5        5.69        3.11      4.47 o 
 -11   8   5        1.02        1.04      3.24 o 
 -10   8   5        4.70        5.81      3.46 o 
  -9   8   5        7.14        7.27      3.40 o 
  -8   8   5       24.01       21.89      4.20 o 
  -7   8   5       66.27       66.07      5.88 o 
  -6   8   5       94.75       77.43      7.13 o 
  -5   8   5       98.87       96.63      5.96 o 
  -4   8   5     1083.74     1031.65     22.54 o 
  -3   8   5      435.22      463.47     11.58 o 
  -2   8   5      100.69       93.24      5.90 o 
  -1   8   5       40.31       39.41      4.74 o 
   0   8   5      117.23      112.03      6.84 o 
   1   8   5      659.64      644.73     21.27 o 
   2   8   5      147.63      139.98      7.96 o 
   3   8   5        5.69        3.46      3.29 o 
   4   8   5      153.03      148.99     11.33 o 
   5   8   5       39.76       41.11      7.67 o 
 -10   9   5      120.74      134.71      8.87 o 
  -9   9   5      132.85      138.53      8.48 o 
  -8   9   5        3.10        5.30      3.33 o 
  -7   9   5       14.65       13.12      3.62 o 
  -6   9   5      335.19      306.10     13.81 o 
  -5   9   5       50.04       50.66      6.83 o 
  -4   9   5      458.95      416.59     18.69 o 
  -3   9   5       66.37       56.90      6.96 o 
  -2   9   5       56.17       59.33      5.49 o 
  -1   9   5      306.59      301.26     10.71 o 
   0   9   5      432.93      419.33     15.01 o 
   1   9   5      501.73      521.96     14.89 o 
   2   9   5        8.22        3.86      3.53 o 
   3   9   5       27.37       26.84      5.24 o 
   4   9   5        1.01        5.17      4.48 o 
  -9  10   5        0.40        0.42      3.04 o 
  -8  10   5       67.51       69.38     10.52 o 
  -7  10   5      113.09      112.10      9.43 o 
  -6  10   5      414.08      402.76     16.52 o 
  -5  10   5       45.69       50.54      7.34 o 
  -4  10   5        0.16        2.14      3.42 o 
  -3  10   5        2.29        1.06      3.18 o 
  -2  10   5        4.40       10.12      4.47 o 
  -1  10   5      149.21      153.20      8.61 o 
   0  10   5        2.84        2.04      3.20 o 
   1  10   5       17.66       16.66      4.67 o 
   2  10   5      240.02      235.65     11.30 o 
  -8  11   5      109.00      132.83     10.72 o 
  -7  11   5      257.73      276.43     14.87 o 
  -6  11   5       42.27       42.45      7.54 o 
  -5  11   5       28.74       37.73      7.08 o 
  -4  11   5       58.33       74.18      8.72 o 
  -3  11   5        0.85        2.34      3.78 o 
  -2  11   5       57.85       71.18      8.73 o 
  -1  11   5        3.01        4.55      3.40 o 
   0  11   5       23.10       25.14      5.10 o 
   1  11   5      213.82      222.06     11.24 o 
  -7  12   5        4.71        6.45      4.36 o 
  -6  12   5       43.32       48.15      8.26 o 
  -5  12   5       74.21       82.79      9.91 o 
  -4  12   5       24.54       33.83      6.94 o 
  -3  12   5       13.92       14.83      5.31 o 
  -2  12   5       11.97       16.50      5.89 o 
  -1 -13   6       29.90       41.26      7.79 o 
   0 -13   6        3.26        3.36      8.01 o 
   1 -13   6      134.91      150.74     19.36 o 
   2 -13   6       27.69       35.04      6.72 o 
   3 -13   6       52.38       61.66      9.51 o 
   4 -13   6       37.35       40.78      7.27 o 
   5 -13   6        6.38        6.90      4.41 o 
   6 -13   6      196.70      232.60     27.37 o 
  -3 -12   6       35.91       43.82      8.22 o 
  -2 -12   6        7.57       15.02      5.21 o 
  -1 -12   6        5.09        7.44      4.70 o 
   0 -12   6      340.92      331.30     15.10 o 
   1 -12   6      312.92      325.89     11.73 o 
   2 -12   6      329.64      327.89     14.63 o 
   3 -12   6        1.27        6.17      4.13 o 
   4 -12   6       88.87       90.45      8.97 o 
   5 -12   6      124.76      139.51     10.41 o 
   6 -12   6      396.28      384.76     16.44 o 
   7 -12   6       63.95       67.88      9.09 o 
  -4 -11   6       66.14       74.46     12.18 o 
  -3 -11   6        4.76       10.16      5.07 o 
  -2 -11   6       53.28       65.25      8.36 o 
  -1 -11   6      319.37      283.76     13.68 o 
   0 -11   6       11.71       12.05      3.53 o 
   1 -11   6        1.13        2.60      2.63 o 
   2 -11   6      157.89      192.02     10.86 o 
   3 -11   6      106.10       92.57      8.02 o 
   4 -11   6      664.34      630.89     27.54 o 
   5 -11   6      321.40      318.40     11.46 o 
   6 -11   6       42.17       49.11      5.90 o 
   7 -11   6        5.99        4.59      4.47 o 
   8 -11   6      139.39      131.34     10.97 o 
  -5 -10   6        0.70        0.00      4.01 o 
  -4 -10   6        5.71        9.76      5.07 o 
  -3 -10   6       53.61       54.31      7.54 o 
  -2 -10   6      528.14      501.76     17.57 o 
  -1 -10   6      115.80      104.28      6.65 o 
   0 -10   6        1.63        3.34      2.68 o 
   1 -10   6      111.68      115.41      9.85 o 
   2 -10   6       30.91       25.58      4.04 o 
   3 -10   6       20.61       29.55      4.17 o 
   4 -10   6       45.37       46.81      5.13 o 
   5 -10   6        0.03        1.59      2.84 o 
   6 -10   6      178.68      187.00      8.89 o 
   7 -10   6       10.82       11.44      5.04 o 
   8 -10   6       40.22       48.09      8.26 o 
   9 -10   6       36.30       37.88      7.90 o 
  -6  -9   6        0.60        0.00      4.67 o 
  -5  -9   6       56.38       59.16      8.02 o 
  -4  -9   6      307.02      334.72     21.87 o 
  -3  -9   6      835.28      784.78     21.36 o 
  -2  -9   6        7.34        9.49      4.23 o 
  -1  -9   6        0.84        5.86      2.58 o 
   0  -9   6      166.39      160.76      8.23 o 
   1  -9   6      150.03      146.57      6.26 o 
   2  -9   6       44.86       45.68      3.70 o 
   3  -9   6       33.18       26.69      3.21 o 
   4  -9   6        1.01        2.40      2.46 o 
   5  -9   6      120.34      122.79      6.87 o 
   6  -9   6      140.17      144.59     11.02 o 
   7  -9   6      156.93      144.99     10.38 o 
   8  -9   6        0.89        0.00      4.67 o 
   9  -9   6       16.83       15.85      5.99 o 
  -7  -8   6       44.89       33.87      7.07 o 
  -6  -8   6       45.51       54.24      7.90 o 
  -5  -8   6      100.73      107.21      9.21 o 
  -4  -8   6      711.15      659.63     19.59 o 
  -3  -8   6        1.58        5.72      4.13 o 
  -2  -8   6        2.86        3.51      2.34 o 
  -1  -8   6      229.91      200.15     22.47 o 
   0  -8   6      409.21      418.16     15.23 o 
   1  -8   6       21.00       20.10      2.63 o 
   2  -8   6        3.83        5.26      1.98 o 
   3  -8   6      316.16      317.17      7.70 o 
   4  -8   6      470.20      424.29     10.77 o 
   5  -8   6       13.58       19.12      3.80 o 
   6  -8   6        5.46        9.01      3.99 o 
   7  -8   6       16.59       11.26      4.47 o 
   8  -8   6       78.08       92.49     12.02 o 
   9  -8   6       26.78       32.37      7.07 o 
  10  -8   6       46.42       61.08      9.43 o 
  -8  -7   6        8.82       10.99      5.18 o 
  -7  -7   6      198.05      227.35     12.98 o 
  -6  -7   6        1.04        5.01      3.78 o 
  -5  -7   6      150.68      135.02     18.86 o 
  -4  -7   6       81.92       76.60      7.67 o 
  -3  -7   6      576.16      549.06     22.37 o 
  -2  -7   6      676.30      686.05     30.55 o 
  -1  -7   6      263.32      231.40     10.31 o 
   0  -7   6      257.02      285.23      7.03 o 
   1  -7   6       11.23       15.88      2.28 o 
   2  -7   6      738.20      683.13     12.82 o 
   3  -7   6      338.66      294.71      6.95 o 
   4  -7   6      380.86      312.61      7.34 o 
   5  -7   6      320.04      317.29      9.33 o 
   6  -7   6      120.46       94.64      8.03 o 
   7  -7   6      354.24      308.53     13.81 o 
   8  -7   6      179.26      157.40     10.86 o 
   9  -7   6        0.77        0.00      4.01 o 
  10  -7   6       42.18       46.01      8.26 o 
  -9  -6   6       12.86       12.14      5.51 o 
  -8  -6   6       31.19       34.51      6.60 o 
  -7  -6   6       31.79       45.35      6.83 o 
  -6  -6   6       11.25       11.89      4.47 o 
  -5  -6   6      779.83      792.81     23.87 o 
  -4  -6   6     1229.93     1236.13     23.49 o 
  -3  -6   6     1812.60     1990.73     69.19 o 
  -2  -6   6      921.44      918.21     26.31 o 
  -1  -6   6      990.63     1003.23     37.73 o 
   0  -6   6      196.25      193.01      5.15 o 
   1  -6   6     2589.45     2727.22     49.34 o 
   2  -6   6     2121.10     2027.78     56.33 o 
   3  -6   6     1120.64     1096.42     13.44 o 
   4  -6   6        0.97        1.51      1.45 o 
   5  -6   6      279.93      265.06      8.19 o 
   6  -6   6      459.63      434.28     20.03 o 
   7  -6   6       98.95      102.31      8.61 o 
   8  -6   6       19.91       18.51      6.01 o 
   9  -6   6       28.52       40.95      9.51 o 
  10  -6   6      188.42      224.00     14.03 o 
  -9  -5   6      144.52      173.99     14.35 o 
  -8  -5   6       17.08       32.21      6.25 o 
  -7  -5   6      113.96      113.22      8.72 o 
  -6  -5   6      236.55      241.67      8.74 o 
  -5  -5   6      788.85      799.71     43.23 o 
  -4  -5   6      180.83      191.81      6.97 o 
  -3  -5   6      289.40      312.32      7.28 o 
  -2  -5   6     1037.92     1109.37     30.98 o 
  -1  -5   6       11.03       12.36      1.63 o 
   0  -5   6     1620.89     1493.43     26.21 o 
   1  -5   6     1043.46      978.20     13.30 o 
   2  -5   6       18.27       20.97      2.17 o 
   3  -5   6     1228.09     1199.07     17.35 o 
   4  -5   6      658.92      643.13      9.27 o 
   5  -5   6     1998.62     1864.16    184.77 o 
   6  -5   6      100.48       82.30      7.43 o 
   7  -5   6        4.87        1.22      3.45 o 
   8  -5   6        1.97        1.42      3.52 o 
   9  -5   6      129.46      135.20     10.74 o 
  10  -5   6       79.98      100.30     10.74 o 
 -10  -4   6      167.15      195.31     12.50 o 
  -9  -4   6        1.15        8.01      4.48 o 
  -8  -4   6        1.86        7.39      6.68 o 
  -7  -4   6        1.25        0.00      2.05 o 
  -6  -4   6      600.92      590.64     12.86 o 
  -5  -4   6     1076.89     1124.35     32.90 o 
  -4  -4   6      255.28      246.39      9.13 o 
  -3  -4   6       22.75       33.14      3.18 o 
  -2  -4   6     1683.49     1647.66     57.39 o 
  -1  -4   6      368.31      369.43     16.67 o 
   0  -4   6       23.62       27.02      2.03 o 
   1  -4   6       85.35       72.36      3.98 o 
   2  -4   6       76.15       50.34      2.67 o 
   3  -4   6      437.54      364.78      6.38 o 
   4  -4   6      612.79      550.77     13.54 o 
   5  -4   6       36.24       31.76      3.72 o 
   6  -4   6      236.70      240.01      8.20 o 
   7  -4   6      102.58       93.67      8.08 o 
   8  -4   6        5.04       11.53      4.56 o 
   9  -4   6       91.61       86.91      9.43 o 
  10  -4   6        0.64        0.00      5.51 o 
 -10  -3   6        1.94        5.34      5.67 o 
  -9  -3   6      175.41      177.89      8.79 o 
  -8  -3   6      212.37      214.94      8.91 o 
  -7  -3   6      172.90      167.26     14.08 o 
  -6  -3   6      317.88      281.10      8.87 o 
  -5  -3   6       27.17       28.11      3.32 o 
  -4  -3   6       17.53       28.40      2.03 o 
  -3  -3   6        4.52        6.01      1.73 o 
  -2  -3   6      249.48      262.27      6.81 o 
  -1  -3   6     1544.60     1492.36     16.87 o 
   0  -3   6      342.17      310.41      8.48 o 
   1  -3   6      164.29      148.97      4.48 o 
   2  -3   6      323.79      285.81     11.13 o 
   3  -3   6        6.04       13.50      1.64 o 
   4  -3   6       87.19       78.60      4.65 o 
   5  -3   6     2545.31     2555.43    146.99 o 
   6  -3   6      743.78      696.69     38.64 o 
   7  -3   6      137.61      145.28      9.54 o 
   8  -3   6       20.33       20.86      5.45 o 
   9  -3   6       12.40       12.02      5.19 o 
  10  -3   6       21.77       32.96      6.94 o 
 -11  -2   6       77.84       91.80     14.35 o 
 -10  -2   6      214.92      227.16     12.72 o 
  -9  -2   6      295.00      282.79     10.39 o 
  -8  -2   6       41.39       33.70      4.26 o 
  -7  -2   6      107.32      103.79      9.69 o 
  -6  -2   6      489.69      486.60     19.38 o 
  -5  -2   6     2437.17     2472.86     22.71 o 
  -4  -2   6     3387.06     3770.95     48.59 o 
  -3  -2   6     1470.75     1517.06     31.11 o 
  -2  -2   6      282.88      302.03      6.55 o 
  -1  -2   6      392.13      377.90      7.18 o 
   0  -2   6     1450.68     1445.46     14.45 o 
   1  -2   6       35.76       39.54      2.55 o 
   2  -2   6      256.10      261.61     12.96 o 
   3  -2   6     1295.37     1490.36     44.66 o 
   4  -2   6      994.30      939.68     25.57 o 
   5  -2   6      357.42      338.23     20.63 o 
   6  -2   6     1215.21     1173.78     59.74 o 
   7  -2   6        0.00        2.56      2.81 o 
   8  -2   6       66.26       74.66      8.36 o 
   9  -2   6      178.19      179.39     11.92 o 
  10  -2   6       24.76       23.03      6.32 o 
 -11  -1   6      152.23      159.00     11.32 o 
 -10  -1   6      278.38      285.77     14.85 o 
  -9  -1   6       88.85       78.03      7.84 o 
  -8  -1   6       18.62       17.97      3.46 o 
  -7  -1   6      564.89      524.19     29.80 o 
  -6  -1   6      153.38      125.13      5.78 o 
  -5  -1   6      288.55      207.82      5.02 o 
  -4  -1   6      419.43      509.97      9.42 o 
  -3  -1   6     1223.17     1262.70     40.00 o 
  -2  -1   6     3058.53     2995.14     55.22 o 
  -1  -1   6     1647.29     1783.22     44.28 o 
   0  -1   6      740.75      887.84     29.63 o 
   1  -1   6      229.03      246.65      9.43 o 
   2  -1   6        1.82        2.87      1.47 o 
   3  -1   6     5534.22     5714.69    181.69 o 
   4  -1   6      738.59      707.80     29.14 o 
   5  -1   6        3.34        9.85      2.64 o 
   6  -1   6      132.99      117.50      6.35 o 
   7  -1   6      102.67      100.16      6.54 o 
   8  -1   6      261.93      250.89     10.20 o 
   9  -1   6       20.46       26.37      6.12 o 
 -11   0   6       95.40      109.63      9.91 o 
 -10   0   6       81.22       82.96      8.59 o 
  -9   0   6       89.13       79.85      7.88 o 
  -8   0   6      568.83      528.44     23.03 o 
  -7   0   6      373.93      347.44      9.46 o 
  -6   0   6      145.16      145.83      7.18 o 
  -5   0   6      279.40      290.87      5.64 o 
  -4   0   6     3483.03     3882.36     39.11 o 
  -3   0   6     4300.75     4643.72     35.08 o 
  -2   0   6      281.47      246.61      5.06 o 
  -1   0   6      116.16       93.75      3.81 o 
   0   0   6     3740.91     4053.08    159.63 o 
   1   0   6     2512.98     2637.59     97.98 o 
   2   0   6     3181.58     3265.87    111.29 o 
   3   0   6      418.03      446.09      8.95 o 
   4   0   6      133.80      118.18      5.56 o 
   5   0   6       44.57       46.02      4.38 o 
   6   0   6       51.91       59.27      5.22 o 
   7   0   6        2.17        0.99      2.66 o 
   8   0   6      132.05      130.46      7.75 o 
   9   0   6        0.67        0.00      6.68 o 
 -11   1   6       90.62       86.46      9.43 o 
 -10   1   6       92.49       91.15      8.85 o 
  -9   1   6       85.88       94.00      8.03 o 
  -8   1   6      393.13      390.91     14.04 o 
  -7   1   6        1.22        0.68      1.68 o 
  -6   1   6       23.78       25.55      2.40 o 
  -5   1   6     2129.73     2336.71     46.21 o 
  -4   1   6     5397.11     5811.43     55.39 o 
  -3   1   6      228.85      193.62      7.95 o 
  -2   1   6      208.05      234.17      9.06 o 
  -1   1   6      173.39      177.29      7.18 o 
   0   1   6     2303.01     2350.58     59.41 o 
   1   1   6     3653.53     3982.17     78.31 o 
   2   1   6      942.43     1009.31     19.66 o 
   3   1   6       88.12      100.90      3.77 o 
   4   1   6      408.51      429.37     18.59 o 
   5   1   6      385.55      370.62     10.25 o 
   6   1   6      125.38      119.89      6.71 o 
   7   1   6       10.28       20.48      5.28 o 
   8   1   6        0.90        0.00      3.99 o 
   9   1   6       86.13       92.14      9.91 o 
 -11   2   6        1.10        0.00      3.65 o 
 -10   2   6        5.56        9.43      4.13 o 
  -9   2   6       13.73       14.75      4.41 o 
  -8   2   6       10.65        6.81      3.42 o 
  -7   2   6      208.83      205.92     10.95 o 
  -6   2   6      212.45      190.45      6.02 o 
  -5   2   6     2815.68     2928.75     59.99 o 
  -4   2   6        6.32       12.39      1.64 o 
  -3   2   6     1059.80     1154.71     31.37 o 
  -2   2   6       13.67       20.15      1.79 o 
  -1   2   6      894.29      834.39     19.27 o 
   0   2   6      871.37      814.83     21.54 o 
   1   2   6      505.23      542.10     14.17 o 
   2   2   6      553.15      547.41     13.15 o 
   3   2   6      530.60      457.31     15.51 o 
   4   2   6      946.03      914.68     14.93 o 
   5   2   6       31.54       29.51      4.02 o 
   6   2   6        0.73        1.17      3.30 o 
   7   2   6       33.99       33.44      6.60 o 
   8   2   6      246.73      242.01     23.37 o 
 -11   3   6      378.41      343.73     16.05 o 
 -10   3   6       67.05       72.98      8.38 o 
  -9   3   6      159.12      169.67     11.52 o 
  -8   3   6       75.91       77.11      5.55 o 
  -7   3   6        6.49        6.83      2.37 o 
  -6   3   6      767.39      729.02     21.88 o 
  -5   3   6      387.86      378.11     13.43 o 
  -4   3   6      456.63      540.98     16.95 o 
  -3   3   6      682.00      598.15     12.35 o 
  -2   3   6       68.77       53.77      2.79 o 
  -1   3   6       12.27       12.84      1.75 o 
   0   3   6       24.58       28.04      2.17 o 
   1   3   6      576.36      606.15     22.69 o 
   2   3   6      178.12      121.48      4.29 o 
   3   3   6      581.01      537.68     23.51 o 
   4   3   6        7.97        2.27      6.18 o 
   5   3   6      252.93      250.91     18.03 o 
   6   3   6       10.40        9.17      4.36 o 
   7   3   6      152.52      165.03     11.54 o 
   8   3   6       96.98      100.37     10.61 o 
 -11   4   6       17.92       19.35      5.65 o 
 -10   4   6       56.00       53.60      7.67 o 
  -9   4   6      111.44      107.03      8.73 o 
  -8   4   6      185.39      175.26      7.73 o 
  -7   4   6      405.92      378.24     10.30 o 
  -6   4   6      764.56      776.33     13.82 o 
  -5   4   6      293.06      263.11      8.56 o 
  -4   4   6        5.26        4.46      1.41 o 
  -3   4   6        1.80        1.12      1.18 o 
  -2   4   6      104.73      124.55      4.70 o 
  -1   4   6      546.97      528.32     13.30 o 
   0   4   6      856.52      930.22     25.97 o 
   1   4   6      728.74      676.11     15.42 o 
   2   4   6        4.74        6.12      2.30 o 
   3   4   6       18.71       16.46      3.23 o 
   4   4   6      697.08      685.06     49.24 o 
   5   4   6       44.71       36.48      6.68 o 
   6   4   6       16.40       19.70      5.67 o 
   7   4   6       53.94       47.32      8.14 o 
 -11   5   6      248.80      233.87     13.68 o 
 -10   5   6      421.22      403.78     31.55 o 
  -9   5   6      143.02      154.50      7.98 o 
  -8   5   6        9.20       12.95      3.32 o 
  -7   5   6      483.47      476.21     11.88 o 
  -6   5   6     1524.43     1483.66     19.63 o 
  -5   5   6      235.86      239.37      7.87 o 
  -4   5   6      104.29       88.17      3.88 o 
  -3   5   6       91.06       82.57      3.71 o 
  -2   5   6     1055.52      976.37     25.25 o 
  -1   5   6      477.72      502.00      8.15 o 
   0   5   6     1194.12     1175.97     33.82 o 
   1   5   6       14.54       14.53      3.37 o 
   2   5   6      568.84      512.44     15.57 o 
   3   5   6      918.70      825.45     31.06 o 
   4   5   6      264.76      235.76     12.27 o 
   5   5   6       54.34       55.41      7.79 o 
   6   5   6       65.32       68.40      9.01 o 
   7   5   6       26.43       25.37      6.83 o 
 -11   6   6       71.04       69.99      9.21 o 
 -10   6   6      102.11       99.55      9.79 o 
  -9   6   6       59.90       58.03      5.93 o 
  -8   6   6      559.31      537.62     13.90 o 
  -7   6   6      968.77      946.76     27.39 o 
  -6   6   6      543.27      478.16     11.79 o 
  -5   6   6        6.85        3.81      2.30 o 
  -4   6   6      643.09      685.48     22.26 o 
  -3   6   6      704.40      692.42     19.03 o 
  -2   6   6      393.84      417.28     10.86 o 
  -1   6   6       67.19       63.59      4.67 o 
   0   6   6       63.02       57.12      4.74 o 
   1   6   6        2.99        3.96      2.31 o 
   2   6   6      245.55      221.23      8.76 o 
   3   6   6      464.07      425.65     44.73 o 
   4   6   6       50.93       47.80      7.31 o 
   5   6   6       98.02      107.10     10.38 o 
   6   6   6      117.06      110.07     10.83 o 
 -11   7   6        2.67        2.67      4.47 o 
 -10   7   6        5.71        7.38      3.58 o 
  -9   7   6        5.95        3.35      2.90 o 
  -8   7   6       37.64       37.16      5.25 o 
  -7   7   6       19.64       16.92      3.79 o 
  -6   7   6      252.78      233.07     16.82 o 
  -5   7   6      521.90      528.67     12.30 o 
  -4   7   6      804.78      744.91     13.80 o 
  -3   7   6      335.15      318.75     11.40 o 
  -2   7   6        1.98        0.88      2.78 o 
  -1   7   6       50.88       52.49      4.87 o 
   0   7   6       36.19       33.67      4.35 o 
   1   7   6       72.89       71.57      5.83 o 
   2   7   6        1.09        1.23      2.62 o 
   3   7   6       64.08       60.62      8.02 o 
   4   7   6      128.17      134.20     10.50 o 
   5   7   6      134.82      121.19     11.09 o 
 -10   8   6       50.87       61.42      6.73 o 
  -9   8   6       60.97       79.39      7.13 o 
  -8   8   6        5.38        7.00      3.20 o 
  -7   8   6        0.94        1.29      2.58 o 
  -6   8   6      987.73      943.70     31.38 o 
  -5   8   6      869.09      777.36     20.18 o 
  -4   8   6      402.63      370.60     14.16 o 
  -3   8   6       49.14       44.75      4.64 o 
  -2   8   6      155.80      137.00      7.00 o 
  -1   8   6      563.76      570.95     20.11 o 
   0   8   6       59.52       55.28      5.58 o 
   1   8   6      576.66      569.13     14.92 o 
   2   8   6       98.58       93.79      9.83 o 
   3   8   6      100.92      101.35     10.15 o 
   4   8   6        0.77        0.87      4.32 o 
 -10   9   6       20.36       26.91      5.39 o 
  -9   9   6       16.88       21.47      4.69 o 
  -8   9   6       12.80       18.01      4.20 o 
  -7   9   6      117.74      118.15      9.32 o 
  -6   9   6      202.30      178.25     10.97 o 
  -5   9   6      125.67      118.83      9.09 o 
  -4   9   6       53.34       69.09      7.67 o 
  -3   9   6        6.26        2.67      3.07 o 
  -2   9   6      114.22      112.67      7.83 o 
  -1   9   6        5.67        3.47      2.84 o 
   0   9   6      136.42      126.60      7.84 o 
   1   9   6      210.58      214.30     10.20 o 
   2   9   6      481.27      476.93     16.27 o 
   3   9   6       82.62       93.14     10.39 o 
  -9  10   6       52.06       58.47      8.38 o 
  -8  10   6       56.40       65.11      8.38 o 
  -7  10   6       49.04       58.87      8.02 o 
  -6  10   6       12.96       14.70      4.80 o 
  -5  10   6       75.53       75.37      8.61 o 
  -4  10   6       95.64      103.13      9.30 o 
  -3  10   6        0.96        2.67      3.07 o 
  -2  10   6       13.65       15.96      4.97 o 
  -1  10   6       48.66       54.53      6.16 o 
   0  10   6       97.94       94.77      7.76 o 
   1  10   6      373.79      378.89     13.87 o 
   2  10   6        9.39        9.16      5.04 o 
  -8  11   6       13.90       16.68      5.78 o 
  -7  11   6       25.99       29.33      6.46 o 
  -6  11   6       80.93       90.86      9.78 o 
  -5  11   6      171.84      199.12     12.50 o 
  -4  11   6       15.72       17.29      6.51 o 
  -3  11   6        0.03        0.00      3.52 o 
  -2  11   6       49.64       62.44      8.50 o 
  -1  11   6       11.10       14.73      4.22 o 
   0  11   6      253.34      289.06     12.45 o 
  -6  12   6       16.67       19.36      6.14 o 
  -5  12   6       13.11       11.69      5.04 o 
  -4  12   6       20.37       18.60      5.61 o 
  -3  12   6       45.19       54.94      8.73 o 
  -1 -13   7       89.67       82.96      9.88 o 
   0 -13   7      447.17      443.48     22.37 o 
   1 -13   7      111.72       96.47     14.35 o 
   2 -13   7       21.12       20.36      5.65 o 
   3 -13   7        6.98        3.37      6.84 o 
   4 -13   7       77.82      103.36     10.01 o 
   5 -13   7       80.59       79.84      9.30 o 
   6 -13   7       75.26      101.48     15.02 o 
  -3 -12   7       21.71       26.87      7.08 o 
  -2 -12   7        0.59        0.00      3.99 o 
  -1 -12   7      161.79      171.01     11.80 o 
   0 -12   7      342.41      342.68     17.02 o 
   1 -12   7        9.46       13.59      3.96 o 
   2 -12   7        0.92        4.36      3.52 o 
   3 -12   7      318.05      309.63     14.28 o 
   4 -12   7      222.06      190.38     11.56 o 
   5 -12   7      105.25      106.98      9.54 o 
   6 -12   7       41.27       46.13      7.78 o 
   7 -12   7        1.27        0.00      4.09 o 
  -4 -11   7      122.89      124.89     11.45 o 
  -3 -11   7      108.21      117.76     10.35 o 
  -2 -11   7      113.18      116.36      9.78 o 
  -1 -11   7        0.30        3.76      4.23 o 
   0 -11   7       10.86       25.53      4.84 o 
   1 -11   7      115.54      102.10      6.99 o 
   2 -11   7       84.69       70.47      5.89 o 
   3 -11   7       11.61       13.06      4.36 o 
   4 -11   7       32.56       30.43      4.92 o 
   5 -11   7      323.32      313.87     11.35 o 
   6 -11   7      361.36      354.30     15.57 o 
   7 -11   7       51.46       54.72      8.36 o 
   8 -11   7       30.46       33.97      7.41 o 
  -5 -10   7      270.31      255.53     14.52 o 
  -4 -10   7      179.32      185.67     12.15 o 
  -3 -10   7      119.01      139.60     10.39 o 
  -2 -10   7        6.52       11.02      9.18 o 
  -1 -10   7      571.76      534.40     17.47 o 
   0 -10   7      172.06      144.49      9.20 o 
   1 -10   7      128.34      116.86      6.55 o 
   2 -10   7        0.46        0.00      2.24 o 
   3 -10   7        0.35        0.00      2.21 o 
   4 -10   7      163.92      173.44      8.08 o 
   5 -10   7      781.57      794.15     16.84 o 
   6 -10   7      393.99      372.88     15.56 o 
   7 -10   7        7.90        4.84      4.72 o 
   8 -10   7        5.31        8.03      5.07 o 
   9 -10   7      115.70      109.66     11.56 o 
  -6  -9   7      106.33      111.21     10.59 o 
  -5  -9   7      430.67      416.28     17.35 o 
  -4  -9   7      475.72      469.72     17.47 o 
  -3  -9   7        5.42       10.67      4.60 o 
  -2  -9   7      753.39      675.85     19.12 o 
  -1  -9   7      314.32      290.61     17.20 o 
   0  -9   7       69.52       60.79      4.99 o 
   1  -9   7       59.73       57.25      3.98 o 
   2  -9   7      113.34       99.43      5.53 o 
   3  -9   7       96.99       89.71      4.77 o 
   4  -9   7      385.56      374.10     10.85 o 
   5  -9   7       66.17       63.42      5.69 o 
   6  -9   7       99.98      101.57      8.96 o 
   7  -9   7       26.04       34.95      6.83 o 
   8  -9   7      219.85      214.72     13.21 o 
   9  -9   7       41.76       45.49      8.36 o 
  -7  -8   7       60.53       67.24      8.85 o 
  -6  -8   7       89.35       84.63      9.09 o 
  -5  -8   7      224.46      214.12     13.19 o 
  -4  -8   7      201.70      160.14     10.39 o 
  -3  -8   7      556.40      520.23     16.64 o 
  -2  -8   7      665.68      582.20     33.05 o 
  -1  -8   7       45.58       38.64      3.16 o 
   0  -8   7       22.19       22.04      2.76 o 
   1  -8   7       46.49       40.44      3.33 o 
   2  -8   7      492.53      457.27     13.14 o 
   3  -8   7      193.76      167.83      5.97 o 
   4  -8   7       56.71       53.75      4.75 o 
   5  -8   7      125.27      127.59     11.02 o 
   6  -8   7       51.01       45.13      6.85 o 
   7  -8   7      343.18      352.10     15.34 o 
   8  -8   7       43.47       47.45      7.90 o 
   9  -8   7        3.42        4.33      4.60 o 
  -8  -7   7       13.24       19.97      5.78 o 
  -7  -7   7       62.13       63.14     14.52 o 
  -6  -7   7      115.54      102.33      9.09 o 
  -5  -7   7      230.42      240.98     12.27 o 
  -4  -7   7      903.20      851.47     58.59 o 
  -3  -7   7     1094.12     1074.47     48.81 o 
  -2  -7   7      187.21      172.20      8.72 o 
  -1  -7   7       17.68       14.14      2.19 o 
   0  -7   7      210.04      170.28      5.40 o 
   1  -7   7      221.04      183.84      6.79 o 
   2  -7   7      281.84      275.16      6.79 o 
   3  -7   7       17.17       13.43      2.36 o 
   4  -7   7        2.46        4.93      1.98 o 
   5  -7   7      119.81      120.24     12.85 o 
   6  -7   7      292.48      246.34     11.92 o 
   7  -7   7       91.28       91.38      9.07 o 
   8  -7   7        4.19        2.96      4.09 o 
   9  -7   7       54.64       61.94      8.96 o 
  -9  -6   7       58.80       66.49      8.83 o 
  -8  -6   7        0.84        0.67      3.37 o 
  -7  -6   7       22.91       28.35      6.12 o 
  -6  -6   7       28.74       28.23      5.78 o 
  -5  -6   7       15.84       13.13      4.84 o 
  -4  -6   7      161.30      182.56      7.32 o 
  -3  -6   7       22.18       33.30      3.77 o 
  -2  -6   7      689.45      679.89     24.43 o 
  -1  -6   7     1391.05     1483.22     46.45 o 
   0  -6   7      262.53      239.42      7.52 o 
   1  -6   7      195.67      202.16      6.31 o 
   2  -6   7      366.31      396.35      9.17 o 
   3  -6   7      415.37      362.97      7.42 o 
   4  -6   7       19.43       34.73      3.02 o 
   5  -6   7      142.65      132.40      8.61 o 
   6  -6   7        8.07        4.99      3.69 o 
   7  -6   7      160.44      149.20     10.27 o 
   8  -6   7        4.86       11.14      4.70 o 
   9  -6   7       27.21       35.53      7.31 o 
  10  -6   7      111.07      119.20     11.68 o 
  -9  -5   7       82.53       86.85      9.30 o 
  -8  -5   7      436.58      461.57     17.47 o 
  -7  -5   7      109.40      111.69      8.73 o 
  -6  -5   7      571.69      572.87     13.30 o 
  -5  -5   7       28.96       27.35      3.63 o 
  -4  -5   7      701.48      729.46     15.25 o 
  -3  -5   7      571.51      563.08     13.52 o 
  -2  -5   7       57.81       54.88      3.36 o 
  -1  -5   7     1660.30     1715.42     51.68 o 
   0  -5   7        3.18        0.48      1.20 o 
   1  -5   7     1435.25     1487.01     22.98 o 
   2  -5   7     2516.52     2553.69     30.88 o 
   3  -5   7     1161.73     1186.46     12.29 o 
   4  -5   7       91.83       68.74      4.65 o 
   5  -5   7       36.77       34.15      3.97 o 
   6  -5   7       14.20       16.54      4.83 o 
   7  -5   7      277.39      256.97     18.36 o 
   8  -5   7       27.06       18.86      5.37 o 
   9  -5   7        1.44        4.97      4.32 o 
  10  -5   7        1.17        0.09      4.13 o 
 -10  -4   7       95.51       97.98      9.74 o 
  -9  -4   7      342.45      343.02     15.34 o 
  -8  -4   7      456.58      467.53     13.29 o 
  -7  -4   7      101.01      107.76      6.47 o 
  -6  -4   7       98.29       97.05      5.84 o 
  -5  -4   7        9.39       15.77      2.94 o 
  -4  -4   7      157.29      152.11      6.26 o 
  -3  -4   7     2181.27     2067.86     55.27 o 
  -2  -4   7       39.62       51.50      2.84 o 
  -1  -4   7       14.18       13.14      1.65 o 
   0  -4   7      573.62      578.47     15.13 o 
   1  -4   7      366.31      356.63     10.71 o 
   2  -4   7     1926.92     1881.41     28.14 o 
   3  -4   7      285.20      324.85      6.22 o 
   4  -4   7      785.01      775.49     27.78 o 
   5  -4   7     2001.43     2033.51     83.45 o 
   6  -4   7      745.59      697.77     37.32 o 
   7  -4   7       16.39       12.92      4.56 o 
   8  -4   7        3.14        1.84      3.69 o 
   9  -4   7        8.90       11.90      5.41 o 
  10  -4   7       19.94       20.03      6.14 o 
 -10  -3   7      188.42      182.60     17.02 o 
  -9  -3   7      295.08      280.77     10.84 o 
  -8  -3   7      272.51      265.70     10.01 o 
  -7  -3   7       91.02       73.71      5.42 o 
  -6  -3   7      804.63      813.09     14.89 o 
  -5  -3   7      570.49      601.68     15.10 o 
  -4  -3   7        2.21        2.23      1.73 o 
  -3  -3   7      516.70      533.25     21.53 o 
  -2  -3   7       71.34       78.22      2.94 o 
  -1  -3   7     2116.06     2228.11     33.10 o 
   0  -3   7        3.28        4.18      1.15 o 
   1  -3   7       84.24       59.95      2.59 o 
   2  -3   7      333.63      294.60     12.14 o 
   3  -3   7     1659.96     1636.94     45.77 o 
   4  -3   7     5241.82     5594.53    173.43 o 
   5  -3   7     2772.54     2777.48    326.31 o 
   6  -3   7       50.29       51.41      5.06 o 
   7  -3   7      154.59      165.77     10.35 o 
   8  -3   7      389.80      375.83     15.79 o 
   9  -3   7       14.08       20.70      5.92 o 
 -11  -2   7      329.98      322.25     15.81 o 
 -10  -2   7      133.23      143.61     10.45 o 
  -9  -2   7       11.89       10.68      3.46 o 
  -8  -2   7        6.16        5.75      2.68 o 
  -7  -2   7      383.15      344.16     10.13 o 
  -6  -2   7      706.73      665.59     17.38 o 
  -5  -2   7     1238.70     1347.59     21.21 o 
  -4  -2   7     1101.86     1234.11     15.48 o 
  -3  -2   7     2808.81     3096.35     43.55 o 
  -2  -2   7     4638.45     5165.84     99.53 o 
  -1  -2   7      156.85      107.50      4.05 o 
   0  -2   7       78.69       75.41      2.70 o 
   1  -2   7      203.58      179.18      7.78 o 
   2  -2   7       20.45       24.85      2.79 o 
   3  -2   7     1853.97     1972.37     47.80 o 
   4  -2   7     1858.10     1941.50     88.68 o 
   5  -2   7       54.91       46.71      4.49 o 
   6  -2   7       75.97       72.93      5.57 o 
   7  -2   7      173.91      177.21      8.35 o 
   8  -2   7      672.43      636.66     20.28 o 
   9  -2   7       33.10       26.09      6.60 o 
 -11  -1   7      101.24      103.31     10.14 o 
 -10  -1   7       15.46       25.64      5.93 o 
  -9  -1   7        3.33        2.02      3.18 o 
  -8  -1   7       17.17       18.06      3.59 o 
  -7  -1   7      442.71      417.67     18.00 o 
  -6  -1   7      151.26      129.17      5.88 o 
  -5  -1   7        6.68        5.92      1.81 o 
  -4  -1   7     2225.64     2265.52     37.90 o 
  -3  -1   7     4531.84     4898.42     83.96 o 
  -2  -1   7      886.97      953.05     25.97 o 
  -1  -1   7      224.79      200.35      4.19 o 
   0  -1   7      196.58      227.03      9.78 o 
   1  -1   7      587.92      704.91     26.07 o 
   2  -1   7      512.93      604.32     19.54 o 
   3  -1   7     2188.65     2369.51     60.21 o 
   4  -1   7        4.54       10.69      2.68 o 
   5  -1   7       48.95       58.75      4.94 o 
   6  -1   7      117.75       88.53      6.10 o 
   7  -1   7      116.07      100.69      6.78 o 
   8  -1   7       82.17       76.40      6.80 o 
   9  -1   7      231.89      221.01     13.32 o 
 -11   0   7      101.99      103.38     10.18 o 
 -10   0   7      161.71      164.47     10.86 o 
  -9   0   7      174.60      159.20     12.85 o 
  -8   0   7        0.54        0.06      2.47 o 
  -7   0   7        0.98        1.37      1.91 o 
  -6   0   7      206.89      184.90      6.84 o 
  -5   0   7      372.87      289.52      9.03 o 
  -4   0   7     2414.09     2540.60     33.66 o 
  -3   0   7      235.93      205.35      6.60 o 
  -2   0   7      879.87      821.80     24.01 o 
  -1   0   7     1827.57     1940.98     61.29 o 
   0   0   7      602.37      640.57     38.79 o 
   1   0   7      309.32      228.10      5.56 o 
   2   0   7      719.48      837.10     26.25 o 
   3   0   7      554.91      616.04     23.25 o 
   4   0   7      287.62      246.66     14.72 o 
   5   0   7      145.21      130.83      6.60 o 
   6   0   7        4.61        3.12      2.48 o 
   7   0   7        5.66        8.63      3.33 o 
   8   0   7      113.34      109.98      9.78 o 
   9   0   7       46.46       42.73     11.68 o 
 -11   1   7      250.17      253.69     14.04 o 
 -10   1   7       30.61       32.20      6.25 o 
  -9   1   7       30.34       22.77      5.04 o 
  -8   1   7      539.90      512.28     16.17 o 
  -7   1   7       84.89       92.24      5.05 o 
  -6   1   7      184.36      151.46      4.96 o 
  -5   1   7        6.40        2.62      1.16 o 
  -4   1   7      249.82      219.26      5.04 o 
  -3   1   7     1959.08     1938.95     38.21 o 
  -2   1   7      567.91      588.72     15.61 o 
  -1   1   7      920.97      934.61     34.84 o 
   0   1   7        3.00        4.59      1.09 o 
   1   1   7      151.56      154.80      6.53 o 
   2   1   7     3530.24     3680.39     52.00 o 
   3   1   7      669.60      589.67     23.09 o 
   4   1   7      371.00      317.38      9.89 o 
   5   1   7      162.90      143.12      7.03 o 
   6   1   7        0.69        2.85      3.74 o 
   7   1   7      453.97      435.02     21.36 o 
   8   1   7       39.21       34.90      6.96 o 
 -11   2   7       29.17       26.83      6.36 o 
 -10   2   7      103.45       92.48      9.09 o 
  -9   2   7       97.40       89.85      8.26 o 
  -8   2   7      356.41      338.44     27.21 o 
  -7   2   7      153.81      121.68      7.79 o 
  -6   2   7        0.14        1.96      1.44 o 
  -5   2   7      682.69      675.29     25.30 o 
  -4   2   7     2592.55     2763.03     48.86 o 
  -3   2   7      867.12      869.88     21.83 o 
  -2   2   7      442.69      457.82     12.00 o 
  -1   2   7      156.16      172.18      5.59 o 
   0   2   7       57.10       62.56      2.88 o 
   1   2   7     3218.91     3178.49     59.71 o 
   2   2   7      258.73      198.96      5.69 o 
   3   2   7      328.22      287.74     15.34 o 
   4   2   7      193.34      194.02      7.60 o 
   5   2   7      154.20      163.62      9.91 o 
   6   2   7      463.65      429.61     16.52 o 
   7   2   7        9.95        7.19      4.70 o 
   8   2   7       96.93      106.60     10.61 o 
 -11   3   7        6.58       13.49      5.31 o 
 -10   3   7      240.95      237.21     27.37 o 
  -9   3   7      490.35      467.96     25.70 o 
  -8   3   7       38.81       35.90      5.78 o 
  -7   3   7       11.52       14.98      3.02 o 
  -6   3   7      683.58      665.28     35.57 o 
  -5   3   7     1258.20     1205.85     27.34 o 
  -4   3   7      922.73      881.94     26.45 o 
  -3   3   7      105.01      122.68      4.19 o 
  -2   3   7      862.46      939.34     29.34 o 
  -1   3   7     1367.93     1347.48     12.72 o 
   0   3   7     3460.12     3665.92     45.57 o 
   1   3   7     1538.71     1441.18     54.11 o 
   2   3   7       26.09       28.42      2.62 o 
   3   3   7      183.99      171.91      9.32 o 
   4   3   7      310.85      306.89     20.86 o 
   5   3   7      577.79      557.34     18.06 o 
   6   3   7        2.04        0.33      3.54 o 
   7   3   7        1.92        2.72      4.47 o 
 -11   4   7       11.50       17.51      5.61 o 
 -10   4   7      210.98      217.06     12.63 o 
  -9   4   7       22.93       25.92      5.90 o 
  -8   4   7        9.40        9.01      3.08 o 
  -7   4   7        6.42        9.31      2.73 o 
  -6   4   7     2244.75     2193.17     91.13 o 
  -5   4   7      367.34      341.65      7.10 o 
  -4   4   7       95.82       98.73      4.02 o 
  -3   4   7        1.17        3.12      1.73 o 
  -2   4   7      122.76       91.50      3.85 o 
  -1   4   7       87.23       60.63      3.26 o 
   0   4   7        8.10        8.14      1.76 o 
   1   4   7      129.59      129.36      5.79 o 
   2   4   7      575.19      541.21     21.82 o 
   3   4   7      661.80      630.88     23.70 o 
   4   4   7      295.66      273.35     29.21 o 
   5   4   7       74.51       66.16      9.51 o 
   6   4   7      141.77      139.97     10.85 o 
   7   4   7      105.99      111.69     11.06 o 
 -11   5   7       17.00       25.17      6.49 o 
 -10   5   7       23.16       25.85      6.49 o 
  -9   5   7      438.36      421.89     16.28 o 
  -8   5   7      193.37      189.41      8.28 o 
  -7   5   7       79.06       77.43      5.64 o 
  -6   5   7      237.66      226.84      8.20 o 
  -5   5   7       31.53       31.65      3.78 o 
  -4   5   7      793.47      819.97     15.39 o 
  -3   5   7      484.92      433.87     10.99 o 
  -2   5   7       52.48       45.45      3.88 o 
  -1   5   7      820.51      787.29     17.58 o 
   0   5   7       14.04       17.14      3.07 o 
   1   5   7       20.70       24.23      3.48 o 
   2   5   7      752.63      758.12     21.87 o 
   3   5   7      138.22      128.16      9.20 o 
   4   5   7       34.63       30.06      7.34 o 
   5   5   7      166.61      170.94     11.85 o 
   6   5   7      104.46      103.87     10.49 o 
 -11   6   7       19.39       17.51      5.89 o 
 -10   6   7       86.17       73.64      8.97 o 
  -9   6   7      225.01      201.10      9.19 o 
  -8   6   7      337.02      353.73     11.85 o 
  -7   6   7      106.25      101.39      6.37 o 
  -6   6   7      146.31      138.12      7.89 o 
  -5   6   7      239.73      229.11      8.19 o 
  -4   6   7      963.85      954.88     26.31 o 
  -3   6   7      141.40      141.37      5.08 o 
  -2   6   7       21.77       30.96      3.72 o 
  -1   6   7       25.16       23.90      3.54 o 
   0   6   7      311.27      293.82      9.82 o 
   1   6   7       11.34        9.56      2.95 o 
   2   6   7      187.27      177.26     11.80 o 
   3   6   7       25.85       17.48      5.31 o 
   4   6   7       99.25      100.70      9.79 o 
   5   6   7      197.90      202.73     12.98 o 
 -11   7   7       81.64       95.97     13.19 o 
 -10   7   7        0.70        0.00      3.65 o 
  -9   7   7        1.32        1.49      2.84 o 
  -8   7   7        0.75        0.00      2.42 o 
  -7   7   7      610.35      577.86     20.22 o 
  -6   7   7      672.11      623.63     14.14 o 
  -5   7   7      809.96      773.32     17.91 o 
  -4   7   7        0.28        0.00      2.60 o 
  -3   7   7       26.84       30.69      3.92 o 
  -2   7   7      173.55      170.95      7.30 o 
  -1   7   7      147.36      157.22      7.38 o 
   0   7   7        0.52        0.00      2.26 o 
   1   7   7       46.93       46.82      5.20 o 
   2   7   7       51.85       47.44      7.20 o 
   3   7   7      199.02      179.11     11.80 o 
   4   7   7       62.57       74.07      9.20 o 
   5   7   7        1.19        0.00      4.36 o 
 -10   8   7        2.76        3.60      3.27 o 
  -9   8   7        0.31        3.02      4.25 o 
  -8   8   7        7.53       15.92      4.01 o 
  -7   8   7       79.72       82.93      6.60 o 
  -6   8   7       27.95       29.63      5.51 o 
  -5   8   7       15.09       12.67      4.36 o 
  -4   8   7     1030.37      992.73     29.04 o 
  -3   8   7      416.46      393.39     12.39 o 
  -2   8   7      236.18      236.33      9.04 o 
  -1   8   7       76.93       78.29      6.28 o 
   0   8   7      284.95      284.02     10.61 o 
   1   8   7      612.17      590.27     15.45 o 
   2   8   7      422.99      393.45     25.37 o 
   3   8   7      213.77      187.40     20.20 o 
   4   8   7        9.38       12.07      5.51 o 
 -10   9   7       19.57       24.34      5.00 o 
  -9   9   7       53.16       48.58      6.42 o 
  -8   9   7       85.81       92.42      7.32 o 
  -7   9   7        2.02        0.10      3.20 o 
  -6   9   7        1.92        1.67      3.18 o 
  -5   9   7      162.40      169.73     10.74 o 
  -4   9   7      236.51      240.45     12.52 o 
  -3   9   7       14.64       13.43      4.56 o 
  -2   9   7        0.45        1.41      2.54 o 
  -1   9   7       66.99       73.34      6.55 o 
   0   9   7      515.54      517.01     14.85 o 
   1   9   7      313.50      299.90     25.15 o 
   2   9   7      149.49      153.64     13.69 o 
  -9  10   7       29.66       35.53      6.94 o 
  -8  10   7        3.09        4.73      4.13 o 
  -7  10   7      128.89      126.41     10.27 o 
  -6  10   7      125.89      125.53     10.15 o 
  -5  10   7       72.74       84.44      9.09 o 
  -4  10   7        1.22        1.67      3.30 o 
  -3  10   7        3.76        0.00      3.18 o 
  -2  10   7       52.00       52.55      7.65 o 
  -1  10   7       20.06       25.28      4.79 o 
   0  10   7      127.26      141.32      8.80 o 
   1  10   7       60.58       68.26      9.32 o 
  -7  11   7       51.52       62.11     11.18 o 
  -6  11   7       56.78       56.24      8.38 o 
  -5  11   7       19.65       20.83      5.54 o 
  -4  11   7       15.98       21.40      5.75 o 
  -3  11   7       69.09       79.06      9.41 o 
  -2  11   7       12.36       21.26      5.89 o 
  -1  11   7        0.13        0.00      4.13 o 
  -1 -13   8      301.77      307.97     16.05 o 
   0 -13   8       71.76       75.17      9.27 o 
   1 -13   8      121.47      113.83     15.36 o 
   2 -13   8        0.55        0.00      3.28 o 
   3 -13   8       29.86       24.68      5.89 o 
   4 -13   8      106.40      119.39     12.35 o 
   5 -13   8        8.48        0.33      6.34 o 
  -3 -12   8       49.76       61.81     10.52 o 
  -2 -12   8      100.36      106.08     10.61 o 
  -1 -12   8      150.61      139.91     10.97 o 
   0 -12   8        1.59        5.84      4.25 o 
   1 -12   8       50.61       53.90      7.27 o 
   2 -12   8      105.05      120.16      9.43 o 
   3 -12   8       15.45       17.99      6.18 o 
   4 -12   8        7.84       14.12      4.81 o 
   5 -12   8       73.68       94.80     14.02 o 
   6 -12   8      210.94      207.43     12.96 o 
   7 -12   8       41.70       46.49      8.02 o 
  -4 -11   8       60.10       61.71      8.83 o 
  -3 -11   8       35.83       39.02      7.41 o 
  -2 -11   8        6.98        2.79      3.99 o 
  -1 -11   8      330.46      303.83     14.28 o 
   0 -11   8        2.86        4.61      3.89 o 
   1 -11   8       40.86       37.94      4.89 o 
   2 -11   8       23.09       25.04      4.12 o 
   3 -11   8      101.14      103.96      8.51 o 
   4 -11   8      147.36      142.61      7.86 o 
   5 -11   8      366.31      370.01     15.43 o 
   6 -11   8       87.63       97.59      9.79 o 
   7 -11   8        8.08        6.79      5.51 o 
   8 -11   8        2.12        4.78      5.31 o 
  -5 -10   8       18.70       15.02      5.67 o 
  -4 -10   8        8.48       11.64      5.07 o 
  -3 -10   8        2.69        1.15      3.89 o 
  -2 -10   8      235.68      224.50     12.15 o 
  -1 -10   8       65.05       62.39      7.31 o 
   0 -10   8        0.39        1.72      2.27 o 
   1 -10   8        1.43        1.96      2.40 o 
   2 -10   8      353.84      344.94     11.44 o 
   3 -10   8      100.28      114.85      7.71 o 
   4 -10   8      276.01      266.48     11.70 o 
   5 -10   8       27.14       32.08      6.37 o 
   6 -10   8       17.31       23.21      6.02 o 
   7 -10   8      185.09      184.67     12.11 o 
   8 -10   8       30.29       29.31      7.27 o 
  -6  -9   8       76.29       87.45      9.79 o 
  -5  -9   8        3.39        1.39      5.01 o 
  -4  -9   8        1.20        5.47      4.13 o 
  -3  -9   8      277.40      273.37     13.21 o 
  -2  -9   8       40.15       36.25      6.14 o 
  -1  -9   8        5.40        2.17      3.30 o 
   0  -9   8       72.49       74.40      4.35 o 
   1  -9   8      127.88      125.24      5.41 o 
   2  -9   8      257.99      253.89     13.92 o 
   3  -9   8      173.03      173.12      6.40 o 
   4  -9   8       59.05       58.44      5.35 o 
   5  -9   8      122.73      129.62     12.52 o 
   6  -9   8       54.00       71.51      8.26 o 
   7  -9   8      123.26      137.09     10.62 o 
   8  -9   8       46.03       42.92      8.02 o 
   9  -9   8       53.85       58.46      9.30 o 
  -7  -8   8       10.12        5.31      4.32 o 
  -6  -8   8      178.18      159.10     11.21 o 
  -5  -8   8      376.59      357.71     15.34 o 
  -4  -8   8      141.45      150.08     10.14 o 
  -3  -8   8      181.86      163.51      9.91 o 
  -2  -8   8       73.26       78.41     10.01 o 
  -1  -8   8      293.68      316.37     15.37 o 
   0  -8   8      224.45      211.45     15.13 o 
   1  -8   8       34.03       33.70      3.24 o 
   2  -8   8      243.43      236.82      6.87 o 
   3  -8   8      148.75      135.71      5.47 o 
   4  -8   8      206.77      208.97     10.39 o 
   5  -8   8      367.19      389.91     14.63 o 
   6  -8   8      180.24      184.79     11.09 o 
   7  -8   8        3.29        2.64      4.09 o 
   8  -8   8      127.71      120.64     10.22 o 
   9  -8   8       74.50       75.47      9.79 o 
  -8  -7   8        0.08        0.02      3.52 o 
  -7  -7   8       13.48       18.08      5.61 o 
  -6  -7   8      222.96      233.46     18.69 o 
  -5  -7   8      354.35      329.04     29.88 o 
  -4  -7   8       68.87       59.43      7.84 o 
  -3  -7   8      345.24      360.96     10.65 o 
  -2  -7   8     1125.01     1058.55     74.04 o 
  -1  -7   8      848.31      896.52     24.38 o 
   0  -7   8        3.29        1.60      1.57 o 
   1  -7   8        1.04        3.24      1.69 o 
   2  -7   8       14.87       22.27      2.73 o 
   3  -7   8      393.26      368.20      8.11 o 
   4  -7   8        2.66        2.29      2.34 o 
   5  -7   8       99.92       95.20      7.90 o 
   6  -7   8        7.40        8.49      4.13 o 
   7  -7   8      665.74      671.41     20.65 o 
   8  -7   8      244.16      256.81     14.69 o 
   9  -7   8       19.28       17.73      6.51 o 
  -9  -6   8       33.07       33.62      7.34 o 
  -8  -6   8      154.91      161.05     11.21 o 
  -7  -6   8      124.39      115.09     21.87 o 
  -6  -6   8      172.39      178.44     10.86 o 
  -5  -6   8       37.92       47.70      8.68 o 
  -4  -6   8      211.26      205.78      9.00 o 
  -3  -6   8     3619.85     3681.42    123.94 o 
  -2  -6   8     1308.89     1361.46     56.30 o 
  -1  -6   8     1658.41     1706.26     68.66 o 
   0  -6   8      712.92      716.15     20.28 o 
   1  -6   8     1378.67     1497.88     17.73 o 
   2  -6   8      821.29      761.82     13.67 o 
   3  -6   8      122.29      113.80      4.54 o 
   4  -6   8      737.10      685.17     19.31 o 
   5  -6   8       35.66       42.25      4.41 o 
   6  -6   8      144.43      132.11      9.20 o 
   7  -6   8      248.12      240.68     19.19 o 
   8  -6   8        8.22        9.17      4.73 o 
   9  -6   8        0.13        2.17      4.48 o 
  -9  -5   8      151.56      169.32     11.54 o 
  -8  -5   8      179.25      177.41     11.33 o 
  -7  -5   8      214.34      209.91      9.01 o 
  -6  -5   8      138.85      139.32     12.54 o 
  -5  -5   8       73.98       82.83      6.44 o 
  -4  -5   8     1110.65     1007.81     80.26 o 
  -3  -5   8       58.10       61.45      4.41 o 
  -2  -5   8      248.42      266.23     10.65 o 
  -1  -5   8      324.74      298.60     13.39 o 
   0  -5   8     1762.81     1700.31     49.00 o 
   1  -5   8     1369.51     1241.50     16.90 o 
   2  -5   8        2.22        4.34      1.55 o 
   3  -5   8        0.76        1.40      1.88 o 
   4  -5   8      349.61      341.88      9.45 o 
   5  -5   8      351.14      336.84     12.44 o 
   6  -5   8      703.47      659.24     18.99 o 
   7  -5   8       43.37       39.71      6.80 o 
   8  -5   8        7.94        8.68      4.70 o 
   9  -5   8        2.64        7.62      5.07 o 
 -10  -4   8      198.43      192.22     14.19 o 
  -9  -4   8       41.93       48.55      8.35 o 
  -8  -4   8        5.93        6.79      2.99 o 
  -7  -4   8      125.50      128.68      7.09 o 
  -6  -4   8     1193.56     1194.59     29.54 o 
  -5  -4   8       17.44       22.82      3.53 o 
  -4  -4   8       30.59       33.06      3.68 o 
  -3  -4   8        1.14        2.98      1.84 o 
  -2  -4   8      243.83      241.53     11.52 o 
  -1  -4   8     1633.64     1638.30     43.03 o 
   0  -4   8     1089.96     1020.88     12.56 o 
   1  -4   8      803.43      834.06     15.70 o 
   2  -4   8        1.74        4.04      1.34 o 
   3  -4   8      812.63      759.31     15.53 o 
   4  -4   8     1084.34     1033.60     33.10 o 
   5  -4   8       31.41       27.33      3.93 o 
   6  -4   8      443.68      415.11     15.46 o 
   7  -4   8       15.88       15.12      5.04 o 
   8  -4   8       25.51       34.18      6.84 o 
   9  -4   8       21.37       24.37      6.61 o 
 -10  -3   8       25.40       27.31      6.23 o 
  -9  -3   8       13.49       11.81      3.58 o 
  -8  -3   8      482.73      489.24     13.40 o 
  -7  -3   8      195.77      188.70      8.76 o 
  -6  -3   8        4.41        6.28      2.30 o 
  -5  -3   8      923.61     1016.75     15.92 o 
  -4  -3   8     1618.59     1852.55     25.21 o 
  -3  -3   8       31.92       20.84      2.82 o 
  -2  -3   8      633.86      553.52     14.98 o 
  -1  -3   8       29.50       23.03      1.97 o 
   0  -3   8     1350.62     1361.89     30.07 o 
   1  -3   8      381.57      352.56     10.31 o 
   2  -3   8       37.96       28.46      3.12 o 
   3  -3   8     1732.24     1638.42     57.68 o 
   4  -3   8      182.31      169.97      7.05 o 
   5  -3   8      317.09      308.37     11.15 o 
   6  -3   8     1075.61     1090.12     46.00 o 
   7  -3   8       66.58       68.07      7.90 o 
   8  -3   8       17.62       19.31      5.61 o 
   9  -3   8        3.31        5.10      4.32 o 
 -11  -2   8        0.28        3.41      4.17 o 
 -10  -2   8       55.24       59.45      8.14 o 
  -9  -2   8      539.53      541.58     14.36 o 
  -8  -2   8       13.12       12.52      3.43 o 
  -7  -2   8      296.75      286.24     10.19 o 
  -6  -2   8      341.90      314.31     10.98 o 
  -5  -2   8     1266.77     1380.83     17.92 o 
  -4  -2   8     5038.64     5497.83     49.84 o 
  -3  -2   8     1299.40     1374.11     32.60 o 
  -2  -2   8      773.83      912.36     19.77 o 
  -1  -2   8        5.99       12.13      1.53 o 
   0  -2   8     1721.05     1980.78     34.07 o 
   1  -2   8      592.15      560.21     29.44 o 
   2  -2   8      414.93      411.68      9.19 o 
   3  -2   8       16.29       23.17      3.27 o 
   4  -2   8      640.91      659.55     18.95 o 
   5  -2   8      733.78      652.84     31.21 o 
   6  -2   8        1.67        3.64      2.66 o 
   7  -2   8        0.63        0.61      2.73 o 
   8  -2   8       45.26       50.80      7.67 o 
   9  -2   8      202.84      206.64     13.16 o 
 -11  -1   8       51.17       56.48      8.36 o 
 -10  -1   8      183.25      182.70     11.54 o 
  -9  -1   8       25.93       30.53      5.89 o 
  -8  -1   8        8.83       13.65      3.20 o 
  -7  -1   8       41.39       33.76      4.04 o 
  -6  -1   8     1627.92     1536.71     50.07 o 
  -5  -1   8      824.67      804.29     13.34 o 
  -4  -1   8     1987.04     1966.59     19.45 o 
  -3  -1   8      181.68      236.52      6.45 o 
  -2  -1   8     7653.10     8568.41    150.09 o 
  -1  -1   8      233.99      196.10      5.59 o 
   0  -1   8       19.10       22.49      1.90 o 
   1  -1   8     2556.43     2499.20     73.98 o 
   2  -1   8      508.60      522.82     15.20 o 
   3  -1   8      525.39      541.32     26.09 o 
   4  -1   8     1960.94     1989.27     73.27 o 
   5  -1   8      174.41      166.11      7.51 o 
   6  -1   8        0.57        0.00      2.38 o 
   7  -1   8      442.75      436.10     21.20 o 
   8  -1   8      250.37      260.71     10.98 o 
   9  -1   8      180.39      189.28     18.36 o 
 -11   0   8      182.68      187.46     12.39 o 
 -10   0   8       48.01       43.58      7.20 o 
  -9   0   8        2.41        1.52      3.13 o 
  -8   0   8      180.84      167.74      9.79 o 
  -7   0   8      247.97      213.35      7.79 o 
  -6   0   8     1466.69     1484.89     43.50 o 
  -5   0   8       64.03       47.35      3.88 o 
  -4   0   8      197.57      252.38      5.16 o 
  -3   0   8     6420.88     6822.90    108.27 o 
  -2   0   8     1182.72     1168.05     36.09 o 
  -1   0   8      223.21      200.27      7.61 o 
   0   0   8      202.88      190.68     10.07 o 
   1   0   8       68.54       67.63      2.89 o 
   2   0   8      775.60      777.68     29.79 o 
   3   0   8     1589.96     1599.26     51.37 o 
   4   0   8      252.11      218.33      8.00 o 
   5   0   8        0.13        0.67      2.30 o 
   6   0   8       84.69       86.18      6.34 o 
   7   0   8      319.20      323.00     11.62 o 
   8   0   8       63.78       73.41     10.68 o 
 -11   1   8       30.61       27.68      6.50 o 
 -10   1   8       74.74       78.81      8.72 o 
  -9   1   8      130.15      123.16      9.07 o 
  -8   1   8      333.87      299.82     20.53 o 
  -7   1   8      173.08      156.51     10.08 o 
  -6   1   8       21.21       20.38      2.97 o 
  -5   1   8       28.55       21.49      2.45 o 
  -4   1   8     2614.02     2778.24     27.08 o 
  -3   1   8     1075.91     1088.40     26.74 o 
  -2   1   8       47.07       37.68      2.94 o 
  -1   1   8      193.19      202.92      8.40 o 
   0   1   8      245.09      208.94      9.89 o 
   1   1   8      138.79      104.14      3.50 o 
   2   1   8      285.61      297.66     17.05 o 
   3   1   8       78.52       81.51      5.15 o 
   4   1   8       19.63       17.13      3.38 o 
   5   1   8       97.12      101.39      6.71 o 
   6   1   8      420.63      402.99     31.71 o 
   7   1   8       95.78       90.89      9.44 o 
   8   1   8        0.60        2.48      4.32 o 
 -11   2   8       78.22       88.13      9.68 o 
 -10   2   8       20.78       25.87      5.90 o 
  -9   2   8       36.41       32.79      6.02 o 
  -8   2   8       17.57       20.70      4.83 o 
  -7   2   8      101.33      115.19      7.67 o 
  -6   2   8      857.68      795.70     16.75 o 
  -5   2   8     3156.60     3198.00    111.87 o 
  -4   2   8      285.16      272.24      6.15 o 
  -3   2   8        8.98        9.47      1.78 o 
  -2   2   8     2487.17     2728.68     44.67 o 
  -1   2   8     1819.58     2056.64     62.63 o 
   0   2   8      471.69      434.58      7.35 o 
   1   2   8        0.76        0.64      1.12 o 
   2   2   8       23.04       27.16      3.39 o 
   3   2   8      361.82      348.37      9.67 o 
   4   2   8        2.83        1.85      3.13 o 
   5   2   8      386.98      363.34     39.39 o 
   6   2   8       86.17       73.08      8.50 o 
   7   2   8        2.35        0.00      3.75 o 
 -11   3   8      144.13      136.88     12.35 o 
 -10   3   8      484.08      485.38     22.53 o 
  -9   3   8       14.41       14.40      4.70 o 
  -8   3   8        1.62        1.34      3.07 o 
  -7   3   8      333.60      317.78     11.26 o 
  -6   3   8       20.74       14.45      2.86 o 
  -5   3   8       79.65       76.97      3.77 o 
  -4   3   8       29.35       27.36      3.12 o 
  -3   3   8        9.83       16.01      2.21 o 
  -2   3   8      389.81      378.02     11.47 o 
  -1   3   8      158.71      137.44      4.58 o 
   0   3   8      401.29      404.99     10.84 o 
   1   3   8      419.09      427.99     14.69 o 
   2   3   8      735.45      715.85     22.85 o 
   3   3   8      272.58      263.56     27.71 o 
   4   3   8       54.50       42.15      6.36 o 
   5   3   8        0.40        3.61      3.85 o 
   6   3   8      101.61      106.37     10.01 o 
   7   3   8       31.08       34.43      7.31 o 
 -11   4   8       75.75       81.05     17.02 o 
 -10   4   8      232.02      203.64     12.51 o 
  -9   4   8      313.23      292.26     13.69 o 
  -8   4   8      190.76      181.77     10.50 o 
  -7   4   8       72.15       68.06      5.25 o 
  -6   4   8        0.05        0.33      1.93 o 
  -5   4   8       54.66       48.25      3.32 o 
  -4   4   8      313.21      283.88     13.06 o 
  -3   4   8      503.82      506.08     10.46 o 
  -2   4   8       36.33       24.73      2.57 o 
  -1   4   8        0.50        1.30      1.31 o 
   0   4   8     1346.52     1467.59     34.81 o 
   1   4   8      513.42      491.97     11.00 o 
   2   4   8      467.57      472.11     36.55 o 
   3   4   8       60.69       59.57      7.20 o 
   4   4   8       72.85       72.71      8.25 o 
   5   4   8      605.76      564.10     19.70 o 
   6   4   8      109.99       99.97     14.69 o 
 -11   5   8      286.12      263.23     14.87 o 
 -10   5   8     1080.30     1034.69     28.21 o 
  -9   5   8      539.31      529.02     20.86 o 
  -8   5   8      116.55      120.92      6.92 o 
  -7   5   8      182.74      181.97      7.89 o 
  -6   5   8      278.83      269.95      9.05 o 
  -5   5   8      953.98      895.59     33.45 o 
  -4   5   8      193.87      197.46      6.05 o 
  -3   5   8        1.71        1.15      1.73 o 
  -2   5   8       79.74       86.97      5.21 o 
  -1   5   8       59.42       55.19      4.51 o 
   0   5   8      334.88      329.12     10.16 o 
   1   5   8      488.84      464.50     24.67 o 
   2   5   8       59.14       63.75      7.31 o 
   3   5   8      318.25      292.87     23.53 o 
   4   5   8      938.73      854.34     23.95 o 
   5   5   8      237.43      206.08     20.03 o 
   6   5   8        2.64        9.91      5.07 o 
 -11   6   8      125.98      143.88     11.57 o 
 -10   6   8      210.86      207.56     14.02 o 
  -9   6   8       32.58       34.22      6.72 o 
  -8   6   8        7.75       12.75      3.57 o 
  -7   6   8      725.84      696.19     15.25 o 
  -6   6   8      505.32      483.27     18.55 o 
  -5   6   8      447.25      417.87     15.20 o 
  -4   6   8      126.02      117.58      6.31 o 
  -3   6   8      109.20      109.93      8.55 o 
  -2   6   8      342.36      309.55     12.33 o 
  -1   6   8       22.71       22.72      3.51 o 
   0   6   8        7.46        8.55      2.68 o 
   1   6   8       43.57       45.26      4.85 o 
   2   6   8        2.87        2.67      3.54 o 
   3   6   8      416.71      403.57     16.64 o 
   4   6   8      393.12      336.98     16.17 o 
   5   6   8       28.67       37.69      7.60 o 
 -11   7   8        1.80        5.86      4.83 o 
 -10   7   8        9.75       13.38      5.07 o 
  -9   7   8        4.60        7.14      5.51 o 
  -8   7   8        3.04        2.24      2.82 o 
  -7   7   8      208.34      240.24      9.62 o 
  -6   7   8       24.67       25.12      4.23 o 
  -5   7   8      786.64      755.19     40.23 o 
  -4   7   8     1719.66     1710.64     28.79 o 
  -3   7   8      194.80      197.94      8.02 o 
  -2   7   8       69.82       69.64      5.57 o 
  -1   7   8       61.19       66.85      5.62 o 
   0   7   8      137.56      131.14      7.23 o 
   1   7   8      193.41      182.52     27.04 o 
   2   7   8      107.15      106.36      9.68 o 
   3   7   8      166.31      161.20     11.45 o 
   4   7   8       58.14       53.96      8.61 o 
 -10   8   8       38.76       46.40      8.12 o 
  -9   8   8        2.77        2.15      2.99 o 
  -8   8   8       77.37       89.24      7.25 o 
  -7   8   8        0.57        0.00      2.49 o 
  -6   8   8       25.66       27.53      5.78 o 
  -5   8   8      575.67      583.37     18.28 o 
  -4   8   8      630.32      557.96     17.82 o 
  -3   8   8       70.71       70.62      7.51 o 
  -2   8   8      285.58      266.30      9.95 o 
  -1   8   8        4.05        5.59      3.07 o 
   0   8   8      296.61      299.92     11.14 o 
   1   8   8      226.83      203.80     12.27 o 
   2   8   8      115.02      112.42     10.86 o 
   3   8   8        7.87        6.92      5.28 o 
  -9   9   8        3.38        4.68      3.43 o 
  -8   9   8       20.62       20.31      6.01 o 
  -7   9   8       10.72       13.85      4.96 o 
  -6   9   8      113.19      115.82      9.32 o 
  -5   9   8        3.75        4.02      3.65 o 
  -4   9   8       65.54       57.53      7.54 o 
  -3   9   8      235.66      236.96     12.50 o 
  -2   9   8       82.92       87.78      6.86 o 
  -1   9   8       19.63       24.42      4.60 o 
   0   9   8        0.11        1.57      3.07 o 
   1   9   8        0.20        0.21      5.67 o 
   2   9   8      208.79      216.32     13.81 o 
  -8  10   8       83.88      108.52     16.52 o 
  -7  10   8       55.33       79.91      9.21 o 
  -6  10   8        1.46        0.00      3.52 o 
  -5  10   8       18.33       15.80      5.18 o 
  -4  10   8       90.75       95.53      9.67 o 
  -3  10   8       79.16       83.21      9.09 o 
  -2  10   8        8.35       10.36      4.60 o 
  -1  10   8        1.62        8.58      3.52 o 
   0  10   8       17.21       12.29      4.22 o 
  -7  11   8        0.48        0.00      3.78 o 
  -6  11   8       11.10       17.74      5.41 o 
  -5  11   8      125.41      128.00     10.74 o 
  -4  11   8       56.87       59.78      8.85 o 
  -3  11   8       19.58        9.54      4.80 o 
  -2  11   8        0.89        0.00      3.89 o 
  -1 -13   9       13.48        7.83      5.31 o 
   0 -13   9      190.14      198.30     12.85 o 
   1 -13   9      215.39      228.33     19.03 o 
   2 -13   9        6.13        8.68      6.68 o 
   3 -13   9       10.24        8.97      4.60 o 
   4 -13   9        2.53        9.68      7.01 o 
   5 -13   9      103.13      131.52     15.36 o 
  -3 -12   9       10.72       12.48      5.54 o 
  -2 -12   9        3.08        2.62      4.60 o 
  -1 -12   9       31.55       45.41      7.79 o 
   0 -12   9       31.84       39.46      7.03 o 
   1 -12   9       16.86       15.95      5.04 o 
   2 -12   9        2.55        4.67      3.78 o 
   3 -12   9      230.70      194.30     11.54 o 
   4 -12   9      240.28      250.70     19.03 o 
   5 -12   9       68.64       82.70      9.09 o 
   6 -12   9       68.87       79.69      9.85 o 
  -4 -11   9       19.64       24.95      6.60 o 
  -3 -11   9      135.83      151.86     12.18 o 
  -2 -11   9      161.44      162.75     11.20 o 
  -1 -11   9       42.04       50.51     10.01 o 
   0 -11   9      200.67      181.96     11.09 o 
   1 -11   9       29.66       36.85      6.12 o 
   2 -11   9      105.94      117.60      7.06 o 
   3 -11   9      391.65      409.50     12.25 o 
   4 -11   9        8.11       11.93      4.70 o 
   5 -11   9      121.82      111.89      9.79 o 
   6 -11   9      132.93      120.67     10.27 o 
   7 -11   9      152.88      166.95     12.04 o 
  -5 -10   9       30.16       16.51      5.78 o 
  -4 -10   9      136.35      135.99     10.61 o 
  -3 -10   9      208.45      213.84     12.38 o 
  -2 -10   9       39.77       40.59      6.60 o 
  -1 -10   9       35.40       30.99      6.18 o 
   0 -10   9      334.43      318.48     13.45 o 
   1 -10   9      262.68      255.15     11.56 o 
   2 -10   9      244.96      237.77      7.75 o 
   3 -10   9      330.12      340.81     12.11 o 
   4 -10   9       17.94       17.05      5.07 o 
   5 -10   9      136.02      143.55     10.15 o 
   6 -10   9      220.37      205.73     12.50 o 
   7 -10   9      156.35      146.15     11.32 o 
   8 -10   9       13.97       15.02      6.08 o 
  -6  -9   9        0.63        2.04      3.99 o 
  -5  -9   9      136.17      138.95     10.49 o 
  -4  -9   9      138.57      140.81     10.38 o 
  -3  -9   9       24.93       26.37      5.78 o 
  -2  -9   9       72.04       60.42      7.20 o 
  -1  -9   9      166.72      145.34      9.21 o 
   0  -9   9      582.96      566.41     26.45 o 
   1  -9   9       28.67       23.82      3.21 o 
   2  -9   9        2.14        2.54      1.99 o 
   3  -9   9        3.34        4.35      2.27 o 
   4  -9   9       11.02       17.92      4.80 o 
   5  -9   9       16.91       18.43      5.18 o 
   6  -9   9      137.01      132.89     10.03 o 
   7  -9   9        0.60        1.50      4.48 o 
   8  -9   9       77.67       90.98     10.38 o 
  -7  -8   9      124.87      121.53     10.39 o 
  -6  -8   9       83.40       94.51      9.68 o 
  -5  -8   9      274.95      257.46     13.45 o 
  -4  -8   9       33.23       36.33      6.36 o 
  -3  -8   9      102.59       93.88      7.79 o 
  -2  -8   9        2.51        3.44      2.45 o 
  -1  -8   9      538.22      505.27     21.92 o 
   0  -8   9      162.95      173.12      7.13 o 
   1  -8   9      294.43      281.79     11.89 o 
   2  -8   9       44.64       43.54      3.67 o 
   3  -8   9       18.06       19.92      2.94 o 
   4  -8   9        9.83        9.37      4.23 o 
   5  -8   9        0.26        0.83      3.54 o 
   6  -8   9       40.50       45.23      7.20 o 
   7  -8   9      284.43      242.06     13.43 o 
   8  -8   9      145.57      147.77     15.86 o 
   9  -8   9        1.48        5.38      5.31 o 
  -8  -7   9       42.34       57.34      8.36 o 
  -7  -7   9       63.53       77.65      8.93 o 
  -6  -7   9       45.28       36.93      6.60 o 
  -5  -7   9       41.17       42.41      9.01 o 
  -4  -7   9      838.12      843.98     23.74 o 
  -3  -7   9     1319.58     1274.62     56.44 o 
  -2  -7   9      487.69      467.99     21.00 o 
  -1  -7   9       88.16       77.52      7.57 o 
   0  -7   9        2.25        1.63      1.58 o 
   1  -7   9      297.22      273.49      7.00 o 
   2  -7   9      103.56      100.21      4.64 o 
   3  -7   9       75.81       78.97      5.18 o 
   4  -7   9        0.25        0.62      2.18 o 
   5  -7   9       87.95       89.24      8.25 o 
   6  -7   9      198.43      179.10     11.21 o 
   7  -7   9       54.77       51.49      7.88 o 
   8  -7   9        0.65        0.51      4.56 o 
   9  -7   9       51.74       63.52     12.52 o 
  -9  -6   9       16.05        9.17      4.56 o 
  -8  -6   9       92.12      102.31      9.91 o 
  -7  -6   9        8.34        5.01      4.01 o 
  -6  -6   9      200.52      184.52     10.85 o 
  -5  -6   9      180.64      167.71      9.17 o 
  -4  -6   9       30.53       27.93      3.98 o 
  -3  -6   9        7.66        6.17      2.74 o 
  -2  -6   9     1153.96     1246.65     36.94 o 
  -1  -6   9     2886.70     2976.11     68.23 o 
   0  -6   9     2050.87     2005.24     28.43 o 
   1  -6   9     1127.83     1075.94     12.81 o 
   2  -6   9      329.73      335.87      7.40 o 
   3  -6   9       18.37       26.41      3.65 o 
   4  -6   9      613.15      587.53     12.83 o 
   5  -6   9      595.89      553.32     13.05 o 
   6  -6   9        3.07        1.72      3.61 o 
   7  -6   9       28.63       36.50      6.65 o 
   8  -6   9      105.38      105.26     10.38 o 
   9  -6   9       18.48       25.73      6.94 o 
  -9  -5   9        2.76        4.05      4.23 o 
  -8  -5   9       10.47       14.00      4.83 o 
  -7  -5   9      386.16      372.58     17.30 o 
  -6  -5   9      350.77      314.04     15.48 o 
  -5  -5   9        2.69        2.33      2.30 o 
  -4  -5   9       63.09       54.37      6.54 o 
  -3  -5   9      681.84      663.44     20.27 o 
  -2  -5   9     2972.14     3065.24     56.15 o 
  -1  -5   9      449.79      422.88     11.66 o 
   0  -5   9      668.44      693.65     17.79 o 
   1  -5   9       21.22       23.73      2.44 o 
   2  -5   9      283.28      231.28      8.62 o 
   3  -5   9      327.30      304.89     10.49 o 
   4  -5   9      500.19      488.37     13.46 o 
   5  -5   9      248.62      212.94     11.09 o 
   6  -5   9      158.09      167.37     14.52 o 
   7  -5   9      104.26      117.86      9.54 o 
   8  -5   9       11.71       14.17      5.21 o 
   9  -5   9       10.93        9.23      6.68 o 
 -10  -4   9        0.03        0.00      5.34 o 
  -9  -4   9      190.68      186.67      9.34 o 
  -8  -4   9      265.64      261.57     10.39 o 
  -7  -4   9       81.04       95.07      6.45 o 
  -6  -4   9      172.24      172.91      7.67 o 
  -5  -4   9       84.31       72.67      5.20 o 
  -4  -4   9      502.53      421.92     15.18 o 
  -3  -4   9      594.03      615.49     11.87 o 
  -2  -4   9     1477.39     1541.86     34.82 o 
  -1  -4   9        7.69        8.95      1.76 o 
   0  -4   9      122.44      119.31      4.23 o 
   1  -4   9      232.78      164.86      7.61 o 
   2  -4   9       52.09       45.34      5.44 o 
   3  -4   9      723.93      715.44     16.75 o 
   4  -4   9      129.44      121.85      6.55 o 
   5  -4   9      928.30      928.40     22.20 o 
   6  -4   9      495.70      468.77     12.80 o 
   7  -4   9       37.93       38.05      6.65 o 
   8  -4   9       23.85       26.43      6.49 o 
   9  -4   9        0.87        0.43      4.32 o 
 -10  -3   9       62.12       64.94      8.32 o 
  -9  -3   9      362.52      374.82     12.58 o 
  -8  -3   9       89.03       90.57      6.66 o 
  -7  -3   9        2.47        2.02      2.18 o 
  -6  -3   9       52.99       52.44      5.81 o 
  -5  -3   9     1736.06     1796.87     26.26 o 
  -4  -3   9     1099.89     1149.20     16.38 o 
  -3  -3   9     1529.19     1584.37     18.10 o 
  -2  -3   9       64.71       76.09      3.02 o 
  -1  -3   9      682.96      688.01      9.01 o 
   0  -3   9       21.59       28.18      2.27 o 
   1  -3   9       17.71       19.58      1.89 o 
   2  -3   9        2.71        3.01      2.01 o 
   3  -3   9      121.27      127.51      6.16 o 
   4  -3   9      386.40      363.72     13.89 o 
   5  -3   9     2189.18     2171.37    126.41 o 
   6  -3   9      367.17      359.26     16.62 o 
   7  -3   9        6.22       10.52      3.77 o 
   8  -3   9       15.25       18.11      5.78 o 
   9  -3   9       24.07       32.52      7.51 o 
 -10  -2   9      403.88      408.44     17.23 o 
  -9  -2   9      146.92      164.22      8.50 o 
  -8  -2   9      497.87      465.48     15.53 o 
  -7  -2   9      487.81      419.06     15.06 o 
  -6  -2   9     1847.99     1764.66     26.62 o 
  -5  -2   9      547.67      496.53     11.23 o 
  -4  -2   9      255.54      236.34      7.51 o 
  -3  -2   9       15.76       25.42      2.88 o 
  -2  -2   9      949.45      948.36      9.73 o 
  -1  -2   9      768.55      724.44     17.06 o 
   0  -2   9      339.25      346.13      6.31 o 
   1  -2   9      982.50      985.43     21.95 o 
   2  -2   9      514.80      471.21     13.34 o 
   3  -2   9     1205.61     1204.99     51.83 o 
   4  -2   9      385.71      348.59     20.71 o 
   5  -2   9        0.55        1.65      2.48 o 
   6  -2   9       79.63       82.49      6.35 o 
   7  -2   9      223.69      225.10      9.88 o 
   8  -2   9      167.30      173.47     13.02 o 
 -11  -1   9       17.89       15.65      5.37 o 
 -10  -1   9       30.66       42.02      7.31 o 
  -9  -1   9      517.65      542.94     22.70 o 
  -8  -1   9       36.03       30.36      4.31 o 
  -7  -1   9      143.72      141.81      6.92 o 
  -6  -1   9      478.79      466.76     18.74 o 
  -5  -1   9       16.12       13.13      2.70 o 
  -4  -1   9      155.88      144.33      5.90 o 
  -3  -1   9      313.27      283.64      7.69 o 
  -2  -1   9     1201.31     1058.90     23.08 o 
  -1  -1   9      594.41      665.16     16.67 o 
   0  -1   9      369.63      420.02      8.96 o 
   1  -1   9        7.06        6.28      1.96 o 
   2  -1   9       37.72       25.53      3.32 o 
   3  -1   9      249.12      215.81      7.83 o 
   4  -1   9      249.65      227.42      8.39 o 
   5  -1   9       38.53       30.74      4.35 o 
   6  -1   9       82.93       81.05      7.49 o 
   7  -1   9       24.36       32.40      5.18 o 
   8  -1   9       13.22       16.74      4.61 o 
 -11   0   9       39.39       47.96      7.90 o 
 -10   0   9      650.26      627.67     20.77 o 
  -9   0   9       40.13       38.73      7.18 o 
  -8   0   9      249.84      227.58     11.32 o 
  -7   0   9        2.66        2.60      2.10 o 
  -6   0   9       94.88       89.20      5.27 o 
  -5   0   9      936.90     1000.54     15.40 o 
  -4   0   9      702.24      597.65      8.18 o 
  -3   0   9      179.66      154.75      4.40 o 
  -2   0   9      473.34      470.20     12.00 o 
  -1   0   9      320.36      345.21     16.67 o 
   0   0   9     2750.48     3192.13    106.00 o 
   1   0   9      155.08      153.21      7.63 o 
   2   0   9      110.79       92.59      5.13 o 
   3   0   9      170.16      172.39      7.17 o 
   4   0   9      274.78      249.19      8.98 o 
   5   0   9      308.83      274.14     13.12 o 
   6   0   9      112.25      119.17      7.36 o 
   7   0   9       32.33       23.33      5.99 o 
   8   0   9       40.68       56.00      8.50 o 
 -11   1   9      114.28      120.70     10.39 o 
 -10   1   9       18.39       25.21      5.90 o 
  -9   1   9        0.88        1.14      3.28 o 
  -8   1   9      131.00      115.99      8.38 o 
  -7   1   9      972.51      900.10     37.82 o 
  -6   1   9      704.97      638.19     36.26 o 
  -5   1   9     1212.04     1277.67     13.06 o 
  -4   1   9       92.94      106.75      4.10 o 
  -3   1   9      844.99      905.00     10.69 o 
  -2   1   9     1044.04      982.83     36.67 o 
  -1   1   9     1506.83     1543.50     47.32 o 
   0   1   9     1520.57     1564.12     28.72 o 
   1   1   9      156.04      138.20      8.73 o 
   2   1   9       65.64       80.20      4.92 o 
   3   1   9      770.99      732.02     19.05 o 
   4   1   9      137.47      129.12      6.80 o 
   5   1   9      381.90      344.33     11.03 o 
   6   1   9        9.08       10.85      4.96 o 
   7   1   9      146.74      139.58     10.97 o 
 -11   2   9       44.15       49.16      8.02 o 
 -10   2   9      140.02      132.71     25.37 o 
  -9   2   9       64.89       55.21      7.31 o 
  -8   2   9        2.11        0.00      2.33 o 
  -7   2   9        8.06        8.28      3.45 o 
  -6   2   9      114.90      111.44      5.50 o 
  -5   2   9      647.29      670.33     16.83 o 
  -4   2   9     1461.97     1529.01     38.21 o 
  -3   2   9     1880.96     1985.13     38.21 o 
  -2   2   9      182.16      188.10      8.29 o 
  -1   2   9     1512.07     1557.80     50.45 o 
   0   2   9      287.78      268.04      6.13 o 
   1   2   9       97.09       85.27      4.96 o 
   2   2   9      421.09      432.81     15.69 o 
   3   2   9       54.36       59.41      4.91 o 
   4   2   9       93.01       95.70      8.25 o 
   5   2   9       42.73       44.36      7.07 o 
   6   2   9      141.52      155.41     11.21 o 
   7   2   9      140.88      142.87     11.45 o 
 -11   3   9       21.34       25.51      6.23 o 
 -10   3   9      120.62      106.30     11.52 o 
  -9   3   9      423.10      398.91     31.55 o 
  -8   3   9      577.06      565.86     46.40 o 
  -7   3   9        4.47        5.91      3.04 o 
  -6   3   9       31.73       40.57      3.94 o 
  -5   3   9        2.19        3.84      1.73 o 
  -4   3   9     1105.29     1016.21     33.69 o 
  -3   3   9      258.63      292.76     10.02 o 
  -2   3   9        1.93        9.62      2.76 o 
  -1   3   9      473.20      451.94      9.34 o 
   0   3   9      548.23      505.80     15.74 o 
   1   3   9      480.47      438.72     10.41 o 
   2   3   9      405.29      386.17     22.20 o 
   3   3   9       76.54       75.43      7.67 o 
   4   3   9      115.04      125.67      9.56 o 
   5   3   9      355.81      341.89     15.34 o 
   6   3   9       39.40       52.22      8.68 o 
 -11   4   9      402.10      385.66     26.71 o 
 -10   4   9      155.51      144.04     10.85 o 
  -9   4   9       49.16       56.61      8.18 o 
  -8   4   9      119.04      112.11     17.19 o 
  -7   4   9      279.23      238.06     16.99 o 
  -6   4   9        3.80        6.01      2.37 o 
  -5   4   9      140.45      121.53      8.91 o 
  -4   4   9      252.50      263.59      7.95 o 
  -3   4   9        3.83        3.43      1.86 o 
  -2   4   9      953.27      909.64     23.13 o 
  -1   4   9      546.63      510.28      9.22 o 
   0   4   9      132.67       95.72      5.30 o 
   1   4   9      203.33      182.60     17.36 o 
   2   4   9      225.27      214.50     11.09 o 
   3   4   9      146.26      133.27      9.56 o 
   4   4   9      811.06      736.72     22.07 o 
   5   4   9      155.18      147.88     11.21 o 
   6   4   9        0.57        2.34      4.72 o 
 -11   5   9      373.73      338.02     16.75 o 
 -10   5   9       98.46       92.60      9.79 o 
  -9   5   9       60.89       66.59      8.14 o 
  -8   5   9       22.32       21.00      5.31 o 
  -7   5   9      320.30      327.16     20.37 o 
  -6   5   9       65.36       67.48      5.30 o 
  -5   5   9        8.08        8.77      2.74 o 
  -4   5   9      361.16      358.90     15.91 o 
  -3   5   9      414.87      412.01     10.40 o 
  -2   5   9      544.16      540.25      9.80 o 
  -1   5   9        3.51        9.28      2.73 o 
   0   5   9      104.04      111.16      7.24 o 
   1   5   9       19.18       25.81      5.31 o 
   2   5   9      198.63      179.87     19.86 o 
   3   5   9      178.38      160.08     10.85 o 
   4   5   9       13.76       16.50      5.78 o 
   5   5   9       16.87       10.16      5.54 o 
 -11   6   9        5.73        4.31     10.68 o 
 -10   6   9        6.75        7.03      4.47 o 
  -9   6   9      137.76      136.37     10.27 o 
  -8   6   9       10.19        5.92      2.99 o 
  -7   6   9        4.28        2.17      2.68 o 
  -6   6   9        9.61       12.39      3.32 o 
  -5   6   9      323.66      351.66     10.44 o 
  -4   6   9      449.34      464.46     19.07 o 
  -3   6   9      418.07      410.41     13.96 o 
  -2   6   9       11.11        8.80      2.79 o 
  -1   6   9       52.13       47.48      4.79 o 
   0   6   9       66.91       65.53      6.46 o 
   1   6   9       24.12       28.36      5.78 o 
   2   6   9        6.92        7.06      4.23 o 
   3   6   9        7.94       14.15      5.41 o 
   4   6   9      129.42      127.45     11.21 o 
 -10   7   9       35.17       48.24      8.26 o 
  -9   7   9        0.81        0.00      3.65 o 
  -8   7   9       24.65       22.60      4.38 o 
  -7   7   9       29.97       30.07      4.62 o 
  -6   7   9     1100.02     1086.48     33.54 o 
  -5   7   9      546.15      522.09     23.37 o 
  -4   7   9      424.41      416.18     14.87 o 
  -3   7   9       38.42       42.09      4.74 o 
  -2   7   9      105.64       95.55      6.16 o 
  -1   7   9        1.41        2.51      3.42 o 
   0   7   9       45.40       56.37      6.74 o 
   1   7   9      173.91      161.50     12.52 o 
   2   7   9       13.00       10.25      5.34 o 
   3   7   9       21.20       15.36      5.67 o 
 -10   8   9        0.28        0.00      3.99 o 
  -9   8   9       36.78       51.06      6.32 o 
  -8   8   9        8.99       11.79      3.75 o 
  -7   8   9       85.55      106.71      9.07 o 
  -6   8   9      267.71      294.06     13.69 o 
  -5   8   9       33.14       34.27      5.99 o 
  -4   8   9       18.85       22.29      5.67 o 
  -3   8   9      595.60      584.88     18.37 o 
  -2   8   9      167.98      165.86      8.33 o 
  -1   8   9       33.16       42.29      5.30 o 
   0   8   9        0.00        0.33      5.67 o 
   1   8   9       13.69       11.97      5.31 o 
   2   8   9      164.52      161.05     11.92 o 
  -9   9   9       17.82       37.56      7.20 o 
  -8   9   9      114.34      142.87     15.02 o 
  -7   9   9       73.50       66.77      8.38 o 
  -6   9   9        0.07        0.00      2.89 o 
  -5   9   9       98.51      103.01      9.20 o 
  -4   9   9      167.13      188.21     11.56 o 
  -3   9   9       97.94      102.72      9.20 o 
  -2   9   9        5.17        7.51      4.44 o 
  -1   9   9       27.85       29.46      5.20 o 
   0   9   9       88.15       95.14     13.69 o 
   1   9   9       38.70       41.62      7.75 o 
  -8  10   9       45.48       64.54      8.83 o 
  -7  10   9        2.63       10.95      4.80 o 
  -6  10   9       74.98       89.15      9.68 o 
  -5  10   9      237.82      240.02     13.69 o 
  -4  10   9       77.49       92.89      9.68 o 
  -3  10   9       31.76       24.81      6.12 o 
  -2  10   9        6.88        5.17      4.48 o 
  -1  10   9       80.56       89.82      7.88 o 
   0 -13  10      192.15      195.09     12.85 o 
   1 -13  10        0.03        6.01      6.68 o 
   2 -13  10       36.72       38.39     10.01 o 
   4 -13  10       31.41       31.05     10.01 o 
  -3 -12  10       74.08       83.00     10.01 o 
  -2 -12  10       19.91       38.19      7.43 o 
  -1 -12  10       46.99       43.58      7.43 o 
   0 -12  10       23.36       22.03      5.90 o 
   1 -12  10       57.49       62.39      8.03 o 
   2 -12  10      178.13      171.25     15.36 o 
   3 -12  10      101.53      124.85     14.02 o 
   4 -12  10        8.61       15.02      7.34 o 
   5 -12  10       13.02       22.21      5.99 o 
   6 -12  10       40.16       53.39      8.49 o 
  -4 -11  10       11.34        4.90      5.51 o 
  -3 -11  10       20.00       18.22      6.02 o 
  -2 -11  10       22.97       17.13      5.37 o 
  -1 -11  10       31.11       41.89      7.08 o 
   0 -11  10      101.16       95.99      8.85 o 
   1 -11  10      422.66      380.70     14.98 o 
   2 -11  10      130.14      128.22      7.70 o 
   3 -11  10       28.39       24.98      5.43 o 
   4 -11  10       91.95       85.29      8.73 o 
   5 -11  10      142.33      147.31     10.74 o 
   6 -11  10       30.13       37.28      7.27 o 
   7 -11  10        0.21        1.66      4.80 o 
  -5 -10  10       87.93       93.09     10.14 o 
  -4 -10  10        3.02        0.81      3.99 o 
  -3 -10  10       35.26       33.67      6.60 o 
  -2 -10  10       27.34       33.87      6.25 o 
  -1 -10  10       45.11       56.00      7.34 o 
   0 -10  10      174.69      162.70     11.85 o 
   1 -10  10        6.51       13.01      3.40 o 
   2 -10  10        0.20        0.13      2.20 o 
   3 -10  10       26.83       30.88      5.90 o 
   4 -10  10       46.39       50.41      7.08 o 
   5 -10  10       53.76       60.00      8.03 o 
   6 -10  10        9.29       10.32      5.31 o 
   7 -10  10      144.73      141.93     12.18 o 
  -6  -9  10      210.36      232.77     13.92 o 
  -5  -9  10       42.98       41.20      7.31 o 
  -4  -9  10       24.35       26.75      6.14 o 
  -3  -9  10      126.73      116.40      9.17 o 
  -2  -9  10       36.13       41.17      6.36 o 
  -1  -9  10      162.91      178.61      7.96 o 
   0  -9  10      182.47      172.14      9.15 o 
   1  -9  10       92.97       93.10      4.99 o 
   2  -9  10      308.52      288.60      8.17 o 
   3  -9  10       13.58       16.17      3.58 o 
   4  -9  10        0.30        0.00      3.42 o 
   5  -9  10       71.63       72.12     10.68 o 
   6  -9  10      118.47      129.18     10.27 o 
   7  -9  10      448.48      463.41     18.76 o 
   8  -9  10       45.13       47.96      8.59 o 
  -7  -8  10       77.46       71.41      9.20 o 
  -6  -8  10       22.23       17.75      5.61 o 
  -5  -8  10      227.91      207.30     12.14 o 
  -4  -8  10      414.83      395.62     17.36 o 
  -3  -8  10      145.31      137.43      9.30 o 
  -2  -8  10      873.64      863.86     30.12 o 
  -1  -8  10      171.59      161.43      7.38 o 
   0  -8  10       66.55       59.91      5.01 o 
   1  -8  10      241.41      214.09     12.48 o 
   2  -8  10       44.93       43.23      3.72 o 
   3  -8  10        5.21        4.94      2.73 o 
   4  -8  10      139.26      134.27      9.93 o 
   5  -8  10      155.27      141.06      9.91 o 
   6  -8  10      552.34      570.67     19.47 o 
   7  -8  10      102.01      105.82     10.50 o 
   8  -8  10       33.56       49.40      8.59 o 
  -8  -7  10        5.48        4.83      4.23 o 
  -7  -7  10        5.41        7.39      4.60 o 
  -6  -7  10       87.44       91.33      9.09 o 
  -5  -7  10       30.29       43.54      6.72 o 
  -4  -7  10       45.77       51.86      5.18 o 
  -3  -7  10       35.18       40.68      4.55 o 
  -2  -7  10     1772.34     1832.46     54.95 o 
  -1  -7  10     1363.81     1301.72     32.53 o 
   0  -7  10      244.73      220.49     12.33 o 
   1  -7  10       42.66       38.81      3.39 o 
   2  -7  10       12.55       10.59      2.81 o 
   3  -7  10       37.23       35.29      4.23 o 
   4  -7  10        9.89        6.98      2.95 o 
   5  -7  10      586.10      584.63     18.41 o 
   6  -7  10       11.01       15.66      5.31 o 
   7  -7  10       30.59       35.80      7.32 o 
   8  -7  10      221.21      227.44     13.77 o 
  -9  -6  10       20.09       22.52      8.51 o 
  -8  -6  10      297.34      280.02     14.63 o 
  -7  -6  10      391.74      357.45     36.55 o 
  -6  -6  10      414.66      414.43     12.33 o 
  -5  -6  10       52.09       52.25      5.24 o 
  -4  -6  10        9.31        9.16      3.09 o 
  -3  -6  10      115.59      115.69      7.19 o 
  -2  -6  10     2604.68     2591.70     25.73 o 
  -1  -6  10     1684.60     1670.36     59.11 o 
   0  -6  10       15.68       18.61      2.57 o 
   1  -6  10       56.96       40.62      3.25 o 
   2  -6  10        2.52        1.65      2.10 o 
   3  -6  10        1.82        0.00      2.07 o 
   4  -6  10      371.10      376.31     14.38 o 
   5  -6  10       77.20       72.16      5.89 o 
   6  -6  10       10.37       10.48      4.65 o 
   7  -6  10       23.20       24.83      6.08 o 
   8  -6  10       21.31       25.02      8.35 o 
  -9  -5  10      108.11      128.54     10.39 o 
  -8  -5  10      151.61      156.63      8.56 o 
  -7  -5  10       76.76       73.91      6.11 o 
  -6  -5  10      105.16       93.67      7.78 o 
  -5  -5  10      143.39      139.93      7.09 o 
  -4  -5  10      511.73      511.86     26.72 o 
  -3  -5  10      309.08      263.61      8.92 o 
  -2  -5  10      169.49      131.49      6.20 o 
  -1  -5  10       16.04       21.26      2.43 o 
   0  -5  10      805.87      795.48     15.90 o 
   1  -5  10      797.03      794.96     10.73 o 
   2  -5  10      399.50      441.07     10.59 o 
   3  -5  10       36.59       40.71      4.26 o 
   4  -5  10      126.46      133.72      6.90 o 
   5  -5  10      290.71      291.23     13.10 o 
   6  -5  10        1.02        1.60      3.33 o 
   7  -5  10      165.65      158.52     10.96 o 
   8  -5  10        8.61        3.67      4.25 o 
 -10  -4  10       83.27       86.13     14.35 o 
  -9  -4  10      303.24      329.79     12.24 o 
  -8  -4  10       24.94       19.86      4.12 o 
  -7  -4  10      579.71      565.44     22.18 o 
  -6  -4  10       72.63       68.43      5.65 o 
  -5  -4  10       14.35       15.25      3.27 o 
  -4  -4  10      159.93      141.31     10.49 o 
  -3  -4  10       29.20       31.07      3.61 o 
  -2  -4  10      806.63      758.13     23.76 o 
  -1  -4  10      493.35      468.68     16.72 o 
   0  -4  10     1225.10     1244.71     20.07 o 
   1  -4  10       32.24       28.48      3.43 o 
   2  -4  10       12.89       15.64      2.97 o 
   3  -4  10     2849.05     2931.26     48.07 o 
   4  -4  10     1824.08     1819.64     49.41 o 
   5  -4  10       89.52       79.67      6.20 o 
   6  -4  10        0.71        1.35      2.90 o 
   7  -4  10       92.69       87.54      9.30 o 
   8  -4  10        0.60        0.00      3.85 o 
 -10  -3  10      185.39      194.94     16.02 o 
  -9  -3  10      133.18      121.08      7.76 o 
  -8  -3  10      555.17      518.26     22.54 o 
  -7  -3  10      211.75      193.79      8.40 o 
  -6  -3  10      166.92      175.64      7.76 o 
  -5  -3  10      339.90      359.22     12.12 o 
  -4  -3  10        9.00        9.72      2.50 o 
  -3  -3  10      392.99      395.08     15.22 o 
  -2  -3  10      388.51      350.67      6.36 o 
  -1  -3  10      523.32      499.27      9.40 o 
   0  -3  10       44.45       52.14      2.99 o 
   1  -3  10      171.12      161.94      6.32 o 
   2  -3  10     1282.61     1320.87     34.87 o 
   3  -3  10     3076.62     3029.44    166.56 o 
   4  -3  10      442.26      410.10     11.35 o 
   5  -3  10       80.81       77.69      6.15 o 
   6  -3  10      205.85      204.18      9.22 o 
   7  -3  10      160.64      172.43     16.02 o 
   8  -3  10       53.84       56.69      8.59 o 
 -10  -2  10        3.63        3.85      4.13 o 
  -9  -2  10      226.63      205.82     12.01 o 
  -8  -2  10      382.15      352.00     17.03 o 
  -7  -2  10       88.41       83.21      5.70 o 
  -6  -2  10       80.97       84.06      5.59 o 
  -5  -2  10        8.97        5.59      2.34 o 
  -4  -2  10      884.75      876.83     25.83 o 
  -3  -2  10       66.17       53.92      3.94 o 
  -2  -2  10        1.06        0.92      1.12 o 
  -1  -2  10        3.42        0.72      1.09 o 
   0  -2  10      181.40      256.75      9.73 o 
   1  -2  10       55.59       30.35      3.52 o 
   2  -2  10      270.23      261.70     11.33 o 
   3  -2  10       36.69       31.22      4.11 o 
   4  -2  10      164.61      146.02      8.83 o 
   5  -2  10      235.08      219.42     16.70 o 
   6  -2  10      431.68      445.38     17.80 o 
   7  -2  10       29.65       39.80      5.72 o 
   8  -2  10       27.34       27.27      6.70 o 
 -11  -1  10       31.28       41.62      7.54 o 
 -10  -1  10      282.50      293.02     14.63 o 
  -9  -1  10       50.54       46.25      7.07 o 
  -8  -1  10      132.27      115.00      6.70 o 
  -7  -1  10        0.47        2.75      2.24 o 
  -6  -1  10      383.21      340.68     11.37 o 
  -5  -1  10      693.36      671.69     12.96 o 
  -4  -1  10      507.55      465.10     15.21 o 
  -3  -1  10        3.61        7.77      1.88 o 
  -2  -1  10     1928.43     2123.01     33.87 o 
  -1  -1  10      500.65      485.79      9.83 o 
   0  -1  10     1968.79     2026.43     61.62 o 
   1  -1  10       57.12       55.19      4.17 o 
   2  -1  10       52.37       56.13      4.55 o 
   3  -1  10       65.93       60.52      5.06 o 
   4  -1  10       45.09       51.92      5.04 o 
   5  -1  10      492.76      446.82     12.71 o 
   6  -1  10       78.12       71.33      6.55 o 
   7  -1  10        0.07        0.00      2.79 o 
   8  -1  10       91.66      109.29     10.49 o 
 -11   0  10      148.62      164.65     17.02 o 
 -10   0  10       44.34       51.05      7.75 o 
  -9   0  10      168.96      155.42     10.35 o 
  -8   0  10       41.39       39.52     10.35 o 
  -7   0  10      389.12      389.89     10.86 o 
  -6   0  10      251.20      239.45      9.88 o 
  -5   0  10      263.36      247.67      9.05 o 
  -4   0  10        7.41        8.33      2.18 o 
  -3   0  10     1174.63     1129.96     25.58 o 
  -2   0  10     1154.24     1102.53     39.90 o 
  -1   0  10     1759.61     1851.16     75.50 o 
   0   0  10       92.33      106.35      3.81 o 
   1   0  10       42.96       43.01      3.96 o 
   2   0  10       70.91       74.87      5.07 o 
   3   0  10        1.99        4.05      2.49 o 
   4   0  10       64.60       66.64      5.59 o 
   5   0  10       51.77       51.97      5.56 o 
   6   0  10       12.94       12.96      3.82 o 
   7   0  10      193.88      192.15     21.20 o 
 -11   1  10       57.95       70.51      9.21 o 
 -10   1  10       76.35       65.13     13.69 o 
  -9   1  10       46.28       42.94      6.83 o 
  -8   1  10      248.24      237.70     15.02 o 
  -7   1  10      512.30      465.20     24.43 o 
  -6   1  10        4.41        3.49      2.25 o 
  -5   1  10      107.70      118.75      5.84 o 
  -4   1  10      239.92      249.39      6.17 o 
  -3   1  10     1325.79     1294.13     28.86 o 
  -2   1  10     1207.12     1192.39     47.80 o 
  -1   1  10        0.43        3.58      1.58 o 
   0   1  10      459.27      454.81      8.67 o 
   1   1  10       50.05       39.62      3.96 o 
   2   1  10      167.53      146.29      6.67 o 
   3   1  10       23.45       27.72      4.03 o 
   4   1  10        0.29        0.52      2.49 o 
   5   1  10      187.37      160.18     15.19 o 
   6   1  10      183.86      185.86     12.04 o 
   7   1  10      186.30      173.67     12.61 o 
 -11   2  10      125.45      133.97     11.09 o 
 -10   2  10      220.61      217.84     12.86 o 
  -9   2  10       75.61       72.45      8.14 o 
  -8   2  10       45.28       39.73      6.25 o 
  -7   2  10       46.37       34.05      5.54 o 
  -6   2  10      354.42      310.57     13.74 o 
  -5   2  10      688.83      697.80     10.68 o 
  -4   2  10     1012.38     1015.89     13.97 o 
  -3   2  10     1407.01     1415.95     19.85 o 
  -2   2  10       33.62       37.39      3.48 o 
  -1   2  10     1561.23     1541.82     31.89 o 
   0   2  10      611.76      551.17     13.05 o 
   1   2  10      330.48      301.86     28.04 o 
   2   2  10        0.88        1.08      2.10 o 
   3   2  10        0.70        1.34      3.18 o 
   4   2  10      170.57      160.80     10.50 o 
   5   2  10       79.70       75.56      8.72 o 
   6   2  10       70.26       56.04      8.38 o 
   7   2  10        0.35        4.96      4.80 o 
 -11   3  10       87.41       97.84     10.39 o 
 -10   3  10      265.57      244.15     13.57 o 
  -9   3  10       67.49       74.71      8.36 o 
  -8   3  10       90.46       84.44      8.14 o 
  -7   3  10        5.54        2.98      2.94 o 
  -6   3  10       12.53        9.97      3.42 o 
  -5   3  10      620.67      664.31     12.04 o 
  -4   3  10        9.75       11.69      2.79 o 
  -3   3  10      973.66      980.04     19.66 o 
  -2   3  10     2430.93     2543.33     52.23 o 
  -1   3  10      108.34       98.95      4.35 o 
   0   3  10       51.74       59.79      4.65 o 
   1   3  10      158.37      163.82      7.07 o 
   2   3  10      518.83      486.07     30.71 o 
   3   3  10      151.96      148.40     17.53 o 
   4   3  10      446.41      422.17     34.22 o 
   5   3  10        0.04        0.48      4.32 o 
   6   3  10       78.06       75.10      9.56 o 
 -11   4  10        8.71       17.77      7.51 o 
 -10   4  10       11.67       12.34      5.07 o 
  -9   4  10      382.60      378.38     15.93 o 
  -8   4  10      152.63      139.78     15.69 o 
  -7   4  10       31.64       39.44      5.89 o 
  -6   4  10        4.01        3.16      2.30 o 
  -5   4  10       12.03       15.54      2.53 o 
  -4   4  10      486.78      510.62     16.57 o 
  -3   4  10      520.00      485.82     11.27 o 
  -2   4  10     1414.73     1470.97     26.84 o 
  -1   4  10       82.74       76.29      4.77 o 
   0   4  10      236.72      222.30     16.52 o 
   1   4  10      551.37      508.46     34.88 o 
   2   4  10      101.97       93.07     10.68 o 
   3   4  10      162.36      161.88     10.97 o 
   4   4  10       22.01       23.57      9.85 o 
   5   4  10      116.43      117.33     10.86 o 
 -11   5  10        7.38       14.58      5.61 o 
 -10   5  10      170.12      149.07     11.21 o 
  -9   5  10      462.84      451.64     51.41 o 
  -8   5  10       56.98       77.82     11.35 o 
  -7   5  10       21.78       30.14      4.29 o 
  -6   5  10      173.26      155.72     10.11 o 
  -5   5  10      777.13      733.34     43.10 o 
  -4   5  10      419.93      438.90     20.96 o 
  -3   5  10      139.65      142.34      5.64 o 
  -2   5  10        4.00        1.84      2.10 o 
  -1   5  10      203.93      200.59      7.84 o 
   0   5  10       42.89       40.98      6.14 o 
   1   5  10       23.58       30.91      5.78 o 
   2   5  10      100.08       98.13      9.09 o 
   3   5  10       87.75       86.15      9.32 o 
   4   5  10      210.93      188.38     12.74 o 
   5   5  10      131.38      124.63     11.80 o 
 -10   6  10       75.35       88.83     10.03 o 
  -9   6  10       48.83       47.57      7.67 o 
  -8   6  10      641.06      586.47     19.21 o 
  -7   6  10        8.47       12.01      3.33 o 
  -6   6  10      684.69      679.31     15.12 o 
  -5   6  10      295.29      290.58     12.55 o 
  -4   6  10      257.04      247.05      8.83 o 
  -3   6  10       24.64       26.81      4.02 o 
  -2   6  10        1.18        0.00      2.24 o 
  -1   6  10       47.16       43.55      4.86 o 
   0   6  10      172.68      154.17     14.02 o 
   1   6  10       32.11       33.54      6.49 o 
   2   6  10       96.69       96.52      9.79 o 
   3   6  10      368.72      346.60     18.53 o 
   4   6  10      137.15      132.56     19.36 o 
 -10   7  10        3.27        3.49      4.36 o 
  -9   7  10      141.42      147.56     11.09 o 
  -8   7  10       68.38       80.80      7.79 o 
  -7   7  10      287.91      301.16     11.11 o 
  -6   7  10      166.84      179.80      8.46 o 
  -5   7  10      119.69      115.99      8.83 o 
  -4   7  10      484.04      434.39     15.46 o 
  -3   7  10      536.61      549.20     13.72 o 
  -2   7  10      289.39      276.45     10.13 o 
  -1   7  10       12.83        9.03      3.38 o 
   0   7  10        1.90        0.00      3.42 o 
   1   7  10       44.62       34.59      6.96 o 
   2   7  10      123.10      117.35     10.74 o 
   3   7  10       82.14       75.37      9.78 o 
  -9   8  10       16.46       14.79      5.51 o 
  -8   8  10      108.35      114.33      7.77 o 
  -7   8  10      138.33      137.37     10.25 o 
  -6   8  10        7.00       17.89      5.07 o 
  -5   8  10      175.32      183.17     11.09 o 
  -4   8  10      292.24      306.20     13.92 o 
  -3   8  10       43.67       45.88      6.83 o 
  -2   8  10       12.96        9.40      3.53 o 
  -1   8  10       99.63      106.68      9.09 o 
   0   8  10       92.55       93.52      9.68 o 
   1   8  10       41.35       41.55      7.67 o 
   2   8  10        2.40        2.90      4.32 o 
  -8   9  10       14.10       19.03      7.68 o 
  -7   9  10       51.46       55.04      8.25 o 
  -6   9  10       26.74       39.82      7.51 o 
  -5   9  10       58.24       71.27     14.19 o 
  -4   9  10       47.62       50.76      7.55 o 
  -3   9  10      120.48      116.40      9.91 o 
  -2   9  10       61.05       71.49      6.83 o 
  -1   9  10      116.22      128.22     10.27 o 
   0   9  10       79.61       76.29      9.32 o 
  -7  10  10       20.23       27.79      6.46 o 
  -6  10  10        0.25        0.00      3.30 o 
  -5  10  10       11.67       17.16      5.65 o 
  -4  10  10       90.00      100.06     11.85 o 
  -3  10  10      117.80      120.68     10.50 o 
  -2  10  10       42.98       44.78      7.78 o 
   0 -13  11        8.01       11.20      5.41 o 
   1 -13  11       97.73      105.15     14.35 o 
   2 -13  11       62.25       80.12     13.02 o 
  -2 -12  11       13.29       18.10      5.99 o 
  -1 -12  11        3.12        0.83      3.76 o 
   0 -12  11       62.11       72.28      8.61 o 
   1 -12  11       92.22       93.67     13.35 o 
   3 -12  11       41.09       50.41     10.68 o 
   4 -12  11       25.89       18.49      5.45 o 
   5 -12  11       90.05       88.24      9.79 o 
  -4 -11  11        7.19       11.84      5.28 o 
  -3 -11  11      127.61      130.55     10.72 o 
  -2 -11  11       39.51       54.25      7.78 o 
  -1 -11  11       30.93       32.03      6.49 o 
   0 -11  11       34.84       38.11      6.60 o 
   1 -11  11        0.49        2.97      3.85 o 
   2 -11  11      357.31      389.22     14.99 o 
   3 -11  11       43.34       53.92      7.20 o 
   4 -11  11       61.60       61.18      8.03 o 
   5 -11  11        8.64        5.77      4.73 o 
   6 -11  11       70.32       70.39      9.20 o 
  -5 -10  11       24.38       27.70      6.72 o 
  -4 -10  11       86.01       96.05     10.01 o 
  -3 -10  11      102.40      102.77      9.67 o 
  -2 -10  11        6.50        8.92      4.32 o 
  -1 -10  11       13.04       13.60      4.70 o 
   0 -10  11       45.90       40.93      6.37 o 
   1 -10  11      567.08      541.82     23.93 o 
   2 -10  11      121.45      122.72      7.12 o 
   3 -10  11        0.56        0.83      3.30 o 
   4 -10  11       22.96       18.08      5.18 o 
   5 -10  11       25.64       35.60      6.96 o 
   6 -10  11       27.19       31.06      6.94 o 
   7 -10  11      150.31      159.84     12.48 o 
  -6  -9  11        3.65        1.50      4.25 o 
  -5  -9  11       18.11       24.59      6.32 o 
  -4  -9  11       71.61       67.62      8.38 o 
  -3  -9  11       19.96       29.23      5.78 o 
  -2  -9  11        0.53        1.81      3.28 o 
  -1  -9  11       40.06       38.71      4.81 o 
   0  -9  11      909.94      900.39     35.19 o 
   1  -9  11      138.89      124.60      6.73 o 
   2  -9  11        2.84        5.85      2.82 o 
   3  -9  11       47.63       50.81      5.20 o 
   4  -9  11      129.35      131.06      9.44 o 
   5  -9  11      176.31      184.12     11.57 o 
   6  -9  11        7.03        7.51      4.96 o 
   7  -9  11        4.89        2.82      5.21 o 
  -7  -8  11      126.67      124.68     12.52 o 
  -6  -8  11      308.92      335.00     15.92 o 
  -5  -8  11       43.78       50.40      7.67 o 
  -4  -8  11       37.59       36.05      6.37 o 
  -3  -8  11       96.56       97.53      7.09 o 
  -2  -8  11        2.47        8.97      3.71 o 
  -1  -8  11      431.62      408.88     15.65 o 
   0  -8  11       16.11       21.59      3.78 o 
   1  -8  11        4.94        6.51      2.23 o 
   2  -8  11       75.59       75.13      5.52 o 
   3  -8  11      301.94      293.66     10.88 o 
   4  -8  11       46.21       50.09      5.75 o 
   5  -8  11      124.18      123.83     14.69 o 
   6  -8  11       94.26      108.32     13.19 o 
   7  -8  11      295.91      309.15     15.82 o 
   8  -8  11       56.31       58.55      9.43 o 
  -8  -7  11      192.37      166.47     16.86 o 
  -7  -7  11      208.39      210.20     12.98 o 
  -6  -7  11      106.67      117.79      9.64 o 
  -5  -7  11       44.85       52.49      5.64 o 
  -4  -7  11      272.01      245.50      9.46 o 
  -3  -7  11      203.66      205.74      8.64 o 
  -2  -7  11     2857.35     2676.23     83.09 o 
  -1  -7  11       16.23       22.59      3.78 o 
   0  -7  11       11.27        9.61      2.82 o 
   1  -7  11       26.95       29.66      3.18 o 
   2  -7  11        1.84        2.93      2.44 o 
   3  -7  11       55.05       58.17      5.12 o 
   4  -7  11        0.50        0.00      2.57 o 
   5  -7  11       19.67       24.68      5.84 o 
   6  -7  11      201.32      223.83     12.98 o 
   7  -7  11      151.84      157.70     11.80 o 
   8  -7  11       14.85       19.86      6.61 o 
  -8  -6  11      462.85      423.60     19.70 o 
  -7  -6  11       88.24       90.12      9.09 o 
  -6  -6  11       29.57       29.04      4.57 o 
  -5  -6  11      133.01      107.40     11.15 o 
  -4  -6  11       72.51       72.36      5.76 o 
  -3  -6  11     1205.88     1123.39     21.97 o 
  -2  -6  11      640.28      591.32     18.78 o 
  -1  -6  11      915.01      912.62     32.98 o 
   0  -6  11     1271.40     1212.01     42.47 o 
   1  -6  11      458.72      442.35     10.80 o 
   2  -6  11      247.05      233.07      8.46 o 
   3  -6  11        2.31        2.30      2.54 o 
   4  -6  11        5.18        3.30      2.74 o 
   5  -6  11      363.45      361.80     17.61 o 
   6  -6  11      184.84      188.70     11.80 o 
   7  -6  11       31.03       33.75      7.27 o 
   8  -6  11       15.99        9.22      6.01 o 
  -9  -5  11       14.59       22.80      5.99 o 
  -8  -5  11        2.81        0.39      2.73 o 
  -7  -5  11        2.52        3.59      2.54 o 
  -6  -5  11        8.13        9.09      3.04 o 
  -5  -5  11       21.14       27.91      4.23 o 
  -4  -5  11      827.33      828.43     25.78 o 
  -3  -5  11      190.27      177.32      7.50 o 
  -2  -5  11      807.93      773.38     16.95 o 
  -1  -5  11      940.47      882.82     20.88 o 
   0  -5  11      512.69      457.84      8.47 o 
   1  -5  11       14.92       11.84      2.93 o 
   2  -5  11      432.77      429.64     11.03 o 
   3  -5  11      574.99      502.46     18.50 o 
   4  -5  11      117.34      118.12      6.81 o 
   5  -5  11        6.67        6.29      3.14 o 
   6  -5  11      142.76      126.08      9.78 o 
   7  -5  11        9.16        9.77      5.07 o 
   8  -5  11       91.52       86.19     10.25 o 
  -9  -4  11       83.75       80.04      7.12 o 
  -8  -4  11      221.19      207.50      9.56 o 
  -7  -4  11      124.59      126.06      7.25 o 
  -6  -4  11      456.22      419.30     12.01 o 
  -5  -4  11      170.28      159.11      9.23 o 
  -4  -4  11      316.80      289.78     23.06 o 
  -3  -4  11      312.57      271.67     13.13 o 
  -2  -4  11      530.83      457.57     15.32 o 
  -1  -4  11       13.75        9.12      1.90 o 
   0  -4  11       43.14       42.40      3.08 o 
   1  -4  11      710.90      685.56     13.01 o 
   2  -4  11      777.81      718.15     27.59 o 
   3  -4  11     1726.90     1691.78     41.89 o 
   4  -4  11       37.61       34.54      4.65 o 
   5  -4  11       21.94       19.96      4.16 o 
   6  -4  11       90.01       94.54      7.24 o 
   7  -4  11       61.67       62.04      8.41 o 
   8  -4  11       57.31       65.41      9.07 o 
 -10  -3  11       41.37       39.39      7.43 o 
  -9  -3  11      225.10      191.43      9.49 o 
  -8  -3  11      171.04      165.22      8.97 o 
  -7  -3  11       36.98       37.12      4.64 o 
  -6  -3  11        4.51        4.12      2.51 o 
  -5  -3  11      533.67      531.72     12.59 o 
  -4  -3  11      271.62      246.99      8.33 o 
  -3  -3  11        1.79        0.00      1.57 o 
  -2  -3  11      296.28      288.35      8.20 o 
  -1  -3  11        3.31       17.93      3.06 o 
   0  -3  11     1377.37     1360.40     17.13 o 
   1  -3  11       98.44       74.82      4.94 o 
   2  -3  11       16.04       14.39      3.33 o 
   3  -3  11        4.28        1.66      2.54 o 
   4  -3  11      267.58      243.19      9.31 o 
   5  -3  11       67.67       67.57      6.10 o 
   6  -3  11      175.44      176.73     13.09 o 
   7  -3  11       21.70       21.06      4.84 o 
   8  -3  11        2.46       10.31      5.18 o 
 -10  -2  11      355.42      363.45     17.02 o 
  -9  -2  11      173.68      171.17     26.37 o 
  -8  -2  11        4.74        7.64      3.07 o 
  -7  -2  11        2.60       10.78      7.34 o 
  -6  -2  11      680.51      679.17     14.44 o 
  -5  -2  11      685.26      708.12     13.99 o 
  -4  -2  11       10.86        9.09      2.44 o 
  -3  -2  11      790.03      906.41     18.75 o 
  -2  -2  11       60.44       45.72      2.94 o 
  -1  -2  11      730.13      795.69     18.12 o 
   0  -2  11     1222.96     1200.10     16.23 o 
   1  -2  11      186.74      187.52     11.15 o 
   2  -2  11      201.75      187.49      7.58 o 
   3  -2  11       10.14       10.11      3.07 o 
   4  -2  11       28.03       29.41      4.33 o 
   5  -2  11      130.59      122.57      7.42 o 
   6  -2  11       24.48       23.95      4.90 o 
   7  -2  11       65.84       72.37      7.21 o 
   8  -2  11      149.27      172.10     12.21 o 
 -10  -1  11       20.95       16.10      5.31 o 
  -9  -1  11       72.05       81.01     16.02 o 
  -8  -1  11       49.21       48.42      5.22 o 
  -7  -1  11      500.33      469.74     18.03 o 
  -6  -1  11      831.80      834.35     18.14 o 
  -5  -1  11      108.40      116.82      7.55 o 
  -4  -1  11       32.23       26.34      3.46 o 
  -3  -1  11     1059.68     1040.61     42.86 o 
  -2  -1  11      432.53      468.44     10.89 o 
  -1  -1  11     1097.04     1167.80     43.70 o 
   0  -1  11       19.98       21.44      3.07 o 
   1  -1  11      120.42      132.98      6.22 o 
   2  -1  11      722.64      682.28     22.91 o 
   3  -1  11      106.55       96.26      5.96 o 
   4  -1  11       71.44       69.94      5.86 o 
   5  -1  11      342.55      340.93     11.73 o 
   6  -1  11      157.10      152.99      8.66 o 
   7  -1  11      293.02      315.73     12.44 o 
 -11   0  11        4.46        2.42      5.17 o 
 -10   0  11      174.50      144.21     10.86 o 
  -9   0  11      291.78      249.64     12.98 o 
  -8   0  11      490.39      463.13     49.24 o 
  -7   0  11       15.47       14.48      3.34 o 
  -6   0  11       87.01       97.18      5.83 o 
  -5   0  11       83.80       76.52      4.98 o 
  -4   0  11      250.84      238.21      7.90 o 
  -3   0  11      648.86      621.04     13.73 o 
  -2   0  11      569.14      571.51     22.16 o 
  -1   0  11        9.59       12.24      2.01 o 
   0   0  11      587.36      532.61     12.71 o 
   1   0  11      342.79      338.27     12.35 o 
   2   0  11       27.59       21.11      3.65 o 
   3   0  11       24.84       24.93      3.96 o 
   4   0  11      158.20      138.46      7.48 o 
   5   0  11      580.23      541.52     17.40 o 
   6   0  11      311.49      304.86     14.99 o 
   7   0  11       32.32       38.57      7.67 o 
 -11   1  11       68.01       77.70     11.85 o 
 -10   1  11       18.17       11.68      4.96 o 
  -9   1  11      119.58      107.07      8.83 o 
  -8   1  11        0.07        2.60      3.28 o 
  -7   1  11      843.33      823.49     36.91 o 
  -6   1  11     1133.82     1092.81     43.85 o 
  -5   1  11      593.33      578.90     31.85 o 
  -4   1  11      494.80      492.71     17.73 o 
  -3   1  11      171.27      148.94      5.12 o 
  -2   1  11      381.82      352.54     13.40 o 
  -1   1  11     1141.16     1096.21     37.15 o 
   0   1  11      101.76       79.32      4.99 o 
   1   1  11       45.58       36.61      4.20 o 
   2   1  11        1.18        0.62      2.14 o 
   3   1  11       47.82       45.50      5.01 o 
   4   1  11      518.45      513.49     13.71 o 
   5   1  11      455.30      394.78     23.20 o 
   6   1  11       26.36       29.59      7.01 o 
   7   1  11       20.60       35.02      7.78 o 
 -11   2  11      106.22      100.96     10.61 o 
 -10   2  11      101.91       88.33     16.19 o 
  -9   2  11        4.15        2.79      3.61 o 
  -8   2  11       17.32       17.14      4.80 o 
  -7   2  11       26.95       24.65      5.07 o 
  -6   2  11       28.21       25.18      4.61 o 
  -5   2  11      667.01      651.64     23.99 o 
  -4   2  11      304.56      300.52      7.35 o 
  -3   2  11      488.54      496.33     16.86 o 
  -2   2  11     2997.88     3074.45    107.83 o 
  -1   2  11        0.88        0.96      1.36 o 
   0   2  11       70.78       62.21      4.79 o 
   1   2  11       78.56       80.17      6.94 o 
   2   2  11       39.04       40.44      4.61 o 
   3   2  11        4.61        8.85      4.25 o 
   4   2  11       13.43       18.53      5.43 o 
   5   2  11       15.55       16.31      7.01 o 
   6   2  11      123.11      129.74     11.45 o 
 -11   3  11        1.85        0.00      4.67 o 
 -10   3  11       78.03       69.41      8.97 o 
  -9   3  11      286.50      307.09     17.53 o 
  -8   3  11      385.26      371.18     14.99 o 
  -7   3  11       40.10       43.82      6.14 o 
  -6   3  11       24.94       24.44      4.70 o 
  -5   3  11       53.21       60.01      5.20 o 
  -4   3  11      394.07      382.30     14.97 o 
  -3   3  11     2751.81     2886.86     22.64 o 
  -2   3  11        4.45        2.94      2.18 o 
  -1   3  11      376.33      350.30     21.02 o 
   0   3  11      550.48      533.42     29.04 o 
   1   3  11      169.24      155.60     12.02 o 
   2   3  11       54.44       60.16      7.31 o 
   3   3  11        4.73        0.94      4.34 o 
   4   3  11       17.39       13.99      5.41 o 
   5   3  11       88.50       88.65     10.15 o 
 -11   4  11      274.30      265.38     15.22 o 
 -10   4  11      282.66      286.84     14.87 o 
  -9   4  11      339.98      340.57     45.90 o 
  -8   4  11       23.92       31.51      6.12 o 
  -7   4  11       37.64       33.66      5.75 o 
  -6   4  11       23.65       27.28      4.94 o 
  -5   4  11       13.19       15.22      2.65 o 
  -4   4  11     1428.12     1395.88     31.95 o 
  -3   4  11      250.69      255.50      7.38 o 
  -2   4  11        4.24        4.38      1.97 o 
  -1   4  11      270.84      247.86     32.71 o 
   0   4  11      443.72      404.46     14.52 o 
   1   4  11       52.94       50.85      6.83 o 
   2   4  11       51.59       50.43      7.32 o 
   3   4  11      426.55      402.69     16.88 o 
   4   4  11      232.04      200.95     16.86 o 
   5   4  11       51.86       45.95      8.08 o 
 -10   5  11       97.47      118.87     10.61 o 
  -9   5  11        3.21        5.67      4.36 o 
  -8   5  11      125.86      118.99      9.32 o 
  -7   5  11       64.57       64.78     14.52 o 
  -6   5  11        2.44        6.70      2.68 o 
  -5   5  11      569.73      573.79     22.70 o 
  -4   5  11        0.98        2.28      2.38 o 
  -3   5  11      170.26      166.16      6.18 o 
  -2   5  11        1.94        0.10      2.10 o 
  -1   5  11       60.71       54.31      6.61 o 
   0   5  11        0.98        3.00      3.54 o 
   1   5  11       39.80       37.90      6.60 o 
   2   5  11      181.84      179.12     11.68 o 
   3   5  11      447.50      400.95     17.47 o 
   4   5  11        5.17        0.28      4.41 o 
 -10   6  11        9.62        6.43      5.34 o 
  -9   6  11      304.43      279.27     16.02 o 
  -8   6  11      235.14      230.04     17.69 o 
  -7   6  11       21.86       23.81      4.42 o 
  -6   6  11       24.43       29.61      4.37 o 
  -5   6  11      167.60      157.89      7.60 o 
  -4   6  11      299.64      304.52     10.06 o 
  -3   6  11        8.11       10.48      3.20 o 
  -2   6  11      108.56      106.21      6.53 o 
  -1   6  11       95.63       86.49      8.36 o 
   0   6  11      107.30      106.58      8.85 o 
   1   6  11       96.30      101.59      9.43 o 
   2   6  11      256.74      248.45     14.04 o 
   3   6  11       34.07       43.69      7.78 o 
 -10   7  11       99.79      108.40     10.97 o 
  -9   7  11      137.88      133.83     13.19 o 
  -8   7  11        1.18        0.66      3.65 o 
  -7   7  11      105.04      105.10      7.16 o 
  -6   7  11      242.94      277.41     16.86 o 
  -5   7  11      365.77      351.93     14.40 o 
  -4   7  11      102.10       90.20      8.12 o 
  -3   7  11       12.53       17.85      3.83 o 
  -2   7  11       11.31       12.04      3.57 o 
  -1   7  11      144.99      163.57     15.02 o 
   0   7  11       36.86       39.86      7.17 o 
   1   7  11        5.11        1.18      3.99 o 
   2   7  11        0.79        2.48      5.01 o 
  -9   8  11       50.29       44.57      8.03 o 
  -8   8  11       20.92       15.02      7.68 o 
  -7   8  11       85.21      100.59      9.43 o 
  -6   8  11       75.39       82.23      8.61 o 
  -5   8  11       19.09       34.14      8.01 o 
  -4   8  11       55.31       57.04      7.54 o 
  -3   8  11      226.81      228.69     12.48 o 
  -2   8  11      424.47      448.37     17.19 o 
  -1   8  11      108.53      131.52     14.02 o 
   0   8  11       73.00       69.44      9.09 o 
   1   8  11       19.13       20.19      6.17 o 
  -8   9  11       72.24       80.47      9.32 o 
  -7   9  11       35.37       43.56      7.32 o 
  -6   9  11        1.32        0.00      3.42 o 
  -5   9  11       24.57       18.32      5.28 o 
  -4   9  11       51.19       63.06      8.26 o 
  -3   9  11      241.04      236.13     13.45 o 
  -2   9  11       38.89       45.73     11.35 o 
  -1   9  11        2.97        3.00      5.67 o 
  -2 -12  12       38.12       46.80      8.25 o 
  -1 -12  12       20.23       36.15      7.20 o 
   0 -12  12        0.46        1.84      4.01 o 
   1 -12  12        9.70       12.96      5.07 o 
   4 -12  12        0.17        0.00      4.34 o 
  -4 -11  12        7.75        6.53      4.65 o 
  -3 -11  12        2.25        1.07      3.93 o 
  -2 -11  12        1.08        0.00      4.01 o 
  -1 -11  12       30.49       31.62      6.46 o 
   0 -11  12      107.68      114.01      9.32 o 
   1 -11  12      507.43      492.38     25.04 o 
   2 -11  12      296.23      300.38     13.81 o 
   3 -11  12       75.80       78.22      8.49 o 
   4 -11  12        3.48        7.15      4.70 o 
   5 -11  12       38.26       42.70      7.65 o 
   6 -11  12       16.92       22.45      6.70 o 
  -5 -10  12       65.81       73.75      9.43 o 
  -4 -10  12        0.67        0.00      3.52 o 
  -3 -10  12        4.21        1.31      3.65 o 
  -2 -10  12       19.32       14.48      4.94 o 
  -1 -10  12       70.76       65.99      7.78 o 
   0 -10  12      493.33      523.54     23.24 o 
   1 -10  12       11.46        7.67      4.23 o 
   2 -10  12        9.97       11.38      4.56 o 
   3 -10  12       22.19       33.04      7.68 o 
   4 -10  12       89.78       97.67      9.32 o 
   5 -10  12      101.71      103.15     10.03 o 
   6 -10  12        2.40        1.12      4.47 o 
  -6  -9  12       65.34       76.54      9.68 o 
  -5  -9  12       55.72       58.60     12.02 o 
  -4  -9  12       17.01       21.53      5.67 o 
  -3  -9  12       75.53       54.87      7.27 o 
  -2  -9  12        1.15        2.07      2.58 o 
  -1  -9  12      354.54      364.54     11.49 o 
   0  -9  12       10.17        9.98      3.46 o 
   1  -9  12      160.46      154.78      9.68 o 
   2  -9  12        0.85        2.63      2.60 o 
   3  -9  12      267.67      285.01     10.38 o 
   4  -9  12      116.62      121.36      9.44 o 
   5  -9  12        5.44        9.82      4.94 o 
   6  -9  12       19.35       17.80      6.12 o 
   7  -9  12      230.50      238.85     14.63 o 
  -7  -8  12       81.00       82.10      9.67 o 
  -6  -8  12       33.61       41.21      7.41 o 
  -5  -8  12       93.88       86.08      8.97 o 
  -4  -8  12      366.99      348.44     15.08 o 
  -3  -8  12        3.59        5.52      2.99 o 
  -2  -8  12      135.94      130.60      7.25 o 
  -1  -8  12      148.48      140.79      7.44 o 
   0  -8  12       54.83       50.87      5.07 o 
   1  -8  12        1.27        4.95      3.42 o 
   2  -8  12       29.49       31.23      4.38 o 
   3  -8  12       14.72       15.88      3.72 o 
   4  -8  12       35.69       41.21      5.20 o 
   5  -8  12       73.56       75.95      8.85 o 
   6  -8  12      203.74      216.56     14.35 o 
   7  -8  12      116.34      125.90     21.20 o 
  -8  -7  12        0.47        3.08      3.83 o 
  -7  -7  12       61.36       61.63      8.50 o 
  -6  -7  12       51.19       52.54      7.54 o 
  -5  -7  12      164.78      162.49      8.79 o 
  -4  -7  12      141.13      150.07      7.82 o 
  -3  -7  12       32.62       28.30      4.37 o 
  -2  -7  12      896.89      873.93     18.49 o 
  -1  -7  12     1413.97     1396.72     35.96 o 
   0  -7  12     1055.96      987.21     25.60 o 
   1  -7  12      150.61      151.43      7.11 o 
   2  -7  12       36.24       30.68      4.28 o 
   3  -7  12       56.33       61.92      5.78 o 
   4  -7  12      170.30      171.29      8.34 o 
   5  -7  12       38.83       41.37      7.07 o 
   6  -7  12       17.51       22.27      6.36 o 
   7  -7  12        4.14        6.34      7.18 o 
  -8  -6  12        4.46        6.20      4.36 o 
  -7  -6  12      281.08      268.53     10.92 o 
  -6  -6  12      145.54      145.40      9.25 o 
  -5  -6  12      123.11      125.62      7.29 o 
  -4  -6  12      232.91      236.42     10.37 o 
  -3  -6  12      316.57      295.60      9.99 o 
  -2  -6  12     1294.36     1208.03     31.72 o 
  -1  -6  12      338.96      319.74      9.53 o 
   0  -6  12      222.62      229.35     10.62 o 
   1  -6  12       26.43       26.00      3.82 o 
   2  -6  12       94.92       87.71      5.84 o 
   3  -6  12        9.67       12.82      3.52 o 
   4  -6  12      131.32      134.98      8.21 o 
   5  -6  12        3.02        2.12      2.81 o 
   6  -6  12       20.36       21.60      6.08 o 
   7  -6  12        1.91        0.22      4.17 o 
  -9  -5  12       21.86       25.74      8.68 o 
  -8  -5  12        1.40        4.97      3.24 o 
  -7  -5  12       14.32       17.91      3.90 o 
  -6  -5  12       42.88       38.03      5.07 o 
  -5  -5  12        8.93       13.81      3.53 o 
  -4  -5  12       26.30       30.42      4.23 o 
  -3  -5  12      983.58      935.19     18.53 o 
  -2  -5  12      244.73      244.38     10.08 o 
  -1  -5  12       18.06       19.10      3.19 o 
   0  -5  12      111.70       97.07      5.55 o 
   1  -5  12     1371.46     1369.16     19.09 o 
   2  -5  12      530.30      515.68     13.36 o 
   3  -5  12       12.24       13.91      4.04 o 
   4  -5  12      302.53      284.40     10.26 o 
   5  -5  12       14.99       20.37      4.10 o 
   6  -5  12       75.11       71.11      9.01 o 
   7  -5  12       69.92       72.45      9.32 o 
  -9  -4  12      106.13      109.54      7.89 o 
  -8  -4  12        0.56        1.38      2.54 o 
  -7  -4  12      135.59      120.00      7.25 o 
  -6  -4  12      600.33      542.88     13.94 o 
  -5  -4  12       13.58       14.67      3.40 o 
  -4  -4  12     1006.25      901.51     63.14 o 
  -3  -4  12       52.94       56.91      4.81 o 
  -2  -4  12       30.19       23.63      3.38 o 
  -1  -4  12      179.66      148.77      6.95 o 
   0  -4  12      974.73      916.13     17.28 o 
   1  -4  12     1446.82     1493.48     39.57 o 
   2  -4  12       90.20       85.98      5.97 o 
   3  -4  12       34.09       37.94      4.72 o 
   4  -4  12      118.19      120.69      7.13 o 
   5  -4  12      353.95      353.10     15.40 o 
   6  -4  12       79.35       77.28      6.99 o 
   7  -4  12        0.31        0.00      4.17 o 
 -10  -3  12      197.53      219.18     13.33 o 
  -9  -3  12       76.00       81.97      7.06 o 
  -8  -3  12       11.20       11.45      3.51 o 
  -7  -3  12      238.29      227.98     14.35 o 
  -6  -3  12      328.25      308.27     13.10 o 
  -5  -3  12       41.46       47.13      4.74 o 
  -4  -3  12      165.63      161.83      7.11 o 
  -3  -3  12        0.50        2.71      2.21 o 
  -2  -3  12        4.51        5.20      2.10 o 
  -1  -3  12      390.96      414.77      7.90 o 
   0  -3  12      389.21      336.47     12.82 o 
   1  -3  12      215.82      214.88      7.95 o 
   2  -3  12     1510.28     1516.41     21.06 o 
   3  -3  12       26.78       29.29      4.32 o 
   4  -3  12       62.72       71.25      6.29 o 
   5  -3  12      203.52      200.04      9.42 o 
   6  -3  12       20.45       24.34      4.83 o 
   7  -3  12      178.44      184.55     12.11 o 
 -10  -2  12       17.73       20.30      5.78 o 
  -9  -2  12       85.37       72.28      9.35 o 
  -8  -2  12      478.32      407.43     15.78 o 
  -7  -2  12      242.62      252.62     11.92 o 
  -6  -2  12      497.26      513.44     21.17 o 
  -5  -2  12      264.99      251.16     10.28 o 
  -4  -2  12        5.43        9.61      2.68 o 
  -3  -2  12       72.77       67.50      4.74 o 
  -2  -2  12       18.15        8.01      2.46 o 
  -1  -2  12        0.18        3.10      1.99 o 
   0  -2  12       58.55       56.31      4.55 o 
   1  -2  12      328.50      305.04     11.33 o 
   2  -2  12      211.82      185.19     10.33 o 
   3  -2  12      320.69      288.89     10.18 o 
   4  -2  12       28.19       28.03      4.63 o 
   5  -2  12      341.87      325.80     13.22 o 
   6  -2  12      486.11      477.35     17.07 o 
   7  -2  12      296.56      302.06     12.51 o 
 -10  -1  12      110.14       95.03      9.91 o 
  -9  -1  12      212.57      173.26     16.52 o 
  -8  -1  12      282.35      268.23     10.32 o 
  -7  -1  12       20.83       26.39      4.02 o 
  -6  -1  12       60.43       64.27      5.37 o 
  -5  -1  12      570.94      485.52     29.70 o 
  -4  -1  12       20.98       22.87      3.38 o 
  -3  -1  12      102.46       84.72      5.04 o 
  -2  -1  12       12.38       14.92      2.24 o 
  -1  -1  12      816.67      830.50     18.19 o 
   0  -1  12     1242.73     1174.85     20.60 o 
   1  -1  12       64.43       58.07      5.98 o 
   2  -1  12       31.40       34.07      4.35 o 
   3  -1  12        0.54        2.51      2.54 o 
   4  -1  12      344.49      312.11     11.05 o 
   5  -1  12      195.38      206.96      9.67 o 
   6  -1  12      150.36      149.67      8.92 o 
   7  -1  12       29.85       28.07      7.20 o 
 -10   0  12      137.52      115.66      9.79 o 
  -9   0  12       10.24       15.46      4.83 o 
  -8   0  12      125.87      105.58      8.49 o 
  -7   0  12      577.98      524.79     13.30 o 
  -6   0  12      720.04      682.56     23.50 o 
  -5   0  12      106.65      108.78      5.91 o 
  -4   0  12      104.36       98.98      5.52 o 
  -3   0  12        6.74       12.44      2.39 o 
  -2   0  12      755.29      746.18     22.60 o 
  -1   0  12     2279.18     2093.17     65.43 o 
   0   0  12        1.51        1.86      1.99 o 
   1   0  12        9.53        9.46      2.89 o 
   2   0  12        4.41        6.27      2.68 o 
   3   0  12      233.00      211.96      8.92 o 
   4   0  12      337.23      322.42     13.39 o 
   5   0  12       51.65       50.17      6.04 o 
   6   0  12        0.13        4.33      4.60 o 
 -11   1  12        1.30        0.00      3.52 o 
 -10   1  12       41.41       41.38      7.43 o 
  -9   1  12       45.97       49.41      7.41 o 
  -8   1  12      268.86      262.25     26.04 o 
  -7   1  12      291.50      269.24      9.56 o 
  -6   1  12      362.78      377.54     10.75 o 
  -5   1  12       34.87       38.63      4.23 o 
  -4   1  12      476.47      483.34     24.56 o 
  -3   1  12      117.81      107.19      4.71 o 
  -2   1  12     2826.28     2962.79     94.53 o 
  -1   1  12        2.68        4.16      2.30 o 
   0   1  12      252.00      241.63      8.52 o 
   1   1  12       36.44       47.36      4.79 o 
   2   1  12        1.91        2.32      2.40 o 
   3   1  12      273.33      264.80      9.95 o 
   4   1  12       12.66       17.69      5.41 o 
   5   1  12        8.68       10.18      5.19 o 
   6   1  12      207.63      205.18     13.33 o 
 -11   2  12       14.24       21.35     10.01 o 
 -10   2  12       65.41       75.01      9.21 o 
  -9   2  12      471.94      465.61     26.20 o 
  -8   2  12      105.72      110.43      9.18 o 
  -7   2  12       65.14       54.37      8.51 o 
  -6   2  12       35.11       38.15      4.45 o 
  -5   2  12      374.07      352.79     18.74 o 
  -4   2  12      490.46      477.05     11.90 o 
  -3   2  12     1830.28     1924.23     72.66 o 
  -2   2  12       15.94       21.53      2.89 o 
  -1   2  12       10.02        9.68      2.89 o 
   0   2  12      238.17      241.35      9.60 o 
   1   2  12       83.24       86.86      5.93 o 
   2   2  12      148.82      151.16     10.01 o 
   3   2  12       70.56       70.28      8.26 o 
   4   2  12        1.44        0.00      3.85 o 
   5   2  12       59.54       67.94      9.32 o 
 -11   3  12       44.01       44.10      7.90 o 
 -10   3  12      146.52      150.36     11.33 o 
  -9   3  12      110.00      113.17      9.68 o 
  -8   3  12       12.43        7.51      3.89 o 
  -7   3  12        2.35        4.67      3.30 o 
  -6   3  12       91.96       82.72     12.52 o 
  -5   3  12        7.56        9.79      2.93 o 
  -4   3  12      800.50      757.60     14.52 o 
  -3   3  12      748.16      727.82     12.13 o 
  -2   3  12     1122.93     1010.03    158.40 o 
  -1   3  12      826.47      779.24     15.04 o 
   0   3  12      181.27      180.73      8.03 o 
   1   3  12        6.77       10.72      4.32 o 
   2   3  12      116.36      100.42      9.09 o 
   3   3  12      256.93      234.73     13.33 o 
   4   3  12      368.84      350.46     19.03 o 
   5   3  12       12.93       13.80      5.61 o 
 -10   4  12        7.54       10.65      5.18 o 
  -9   4  12       27.62       26.39      6.02 o 
  -8   4  12      137.22      135.27     19.03 o 
  -7   4  12      285.88      284.85     12.98 o 
  -6   4  12      233.24      219.59     30.38 o 
  -5   4  12      171.32      168.89      7.32 o 
  -4   4  12       17.08       14.00      2.86 o 
  -3   4  12      258.20      266.91      7.87 o 
  -2   4  12       82.02       74.40      4.67 o 
  -1   4  12      125.01      129.01     13.85 o 
   0   4  12       28.67       31.16      5.89 o 
   1   4  12      486.83      447.57     16.75 o 
   2   4  12       80.25       74.87      8.73 o 
   3   4  12      204.90      187.26     12.63 o 
   4   4  12       13.68       11.85      5.51 o 
 -10   5  12       62.98       64.69      9.09 o 
  -9   5  12      258.89      258.25     14.03 o 
  -8   5  12       64.72       70.29      8.26 o 
  -7   5  12        1.12        4.45      3.52 o 
  -6   5  12        8.57        9.98      3.99 o 
  -5   5  12        9.23       13.60      3.38 o 
  -4   5  12      457.12      504.28     13.96 o 
  -3   5  12      147.53      142.78      7.19 o 
  -2   5  12        0.07        0.33      4.34 o 
  -1   5  12       94.30       97.14      8.26 o 
   0   5  12      300.49      282.24     13.45 o 
   1   5  12      101.55       95.84     14.02 o 
   2   5  12       18.82       21.72      5.99 o 
   3   5  12        3.32        0.85      6.01 o 
 -10   6  12       71.08       69.26      9.32 o 
  -9   6  12       92.31      109.50      9.91 o 
  -8   6  12       16.92       17.07      5.41 o 
  -7   6  12      132.27      138.54      9.79 o 
  -6   6  12      216.17      231.43     12.61 o 
  -5   6  12      465.24      510.68     16.63 o 
  -4   6  12       22.00       24.15      4.94 o 
  -3   6  12       18.74       24.42      4.26 o 
  -2   6  12       29.72       38.94      6.36 o 
  -1   6  12      129.38      121.60     14.19 o 
   0   6  12       88.41       98.09      9.32 o 
   1   6  12        2.35        4.03      4.13 o 
   2   6  12       45.75       51.80      8.49 o 
  -9   7  12        0.95        2.23      4.47 o 
  -8   7  12       42.16       42.12     10.18 o 
  -7   7  12      123.51      147.02     12.18 o 
  -6   7  12      256.27      277.38     13.56 o 
  -5   7  12        1.50        0.00      2.96 o 
  -4   7  12       68.81       67.65      7.67 o 
  -3   7  12      276.77      294.50     10.88 o 
  -2   7  12      593.08      595.90     19.59 o 
  -1   7  12      191.00      203.79     12.27 o 
   0   7  12       75.72       71.28      8.85 o 
   1   7  12        5.36       10.30      5.31 o 
  -8   8  12       28.93       36.05     10.35 o 
  -7   8  12       76.80       85.12     12.69 o 
  -6   8  12        0.41        2.36      3.52 o 
  -5   8  12       36.05       42.84      7.07 o 
  -4   8  12       18.63       25.93      5.84 o 
  -3   8  12      390.59      404.13     16.58 o 
  -2   8  12       53.21       58.58      8.26 o 
  -1   8  12        1.84        3.77      4.60 o 
   0   8  12       20.58       28.52      6.70 o 
  -6   9  12       60.27       73.78      9.09 o 
  -5   9  12       22.36       25.82      6.25 o 
  -4   9  12       14.78       22.37      5.90 o 
  -3   9  12        9.31        8.01      7.34 o 
  -1 -12  13       51.42       59.35     11.35 o 
   0 -12  13      172.61      178.84     11.90 o 
   1 -12  13      280.73      274.06     20.36 o 
   3 -12  13       37.97       48.40     11.02 o 
  -3 -11  13        8.78        9.90      5.18 o 
  -2 -11  13       93.29       94.93      9.67 o 
  -1 -11  13       51.63       54.98      7.65 o 
   0 -11  13      129.76      121.18     14.35 o 
   1 -11  13       76.61       89.28      9.09 o 
   2 -11  13      110.19      113.64      9.32 o 
   3 -11  13        1.94        6.68      6.01 o 
   4 -11  13      143.62      165.34     11.32 o 
   5 -11  13       17.08       18.67      6.02 o 
  -5 -10  13       11.17        8.70      4.73 o 
  -4 -10  13       23.55       23.87      6.37 o 
  -3 -10  13       85.82       89.21      9.27 o 
  -2 -10  13       78.61       73.06      8.38 o 
  -1 -10  13       11.85       23.25      5.51 o 
   0 -10  13       38.17       50.12      7.32 o 
   1 -10  13      561.93      579.26     18.76 o 
   2 -10  13        8.83        7.66      4.41 o 
   3 -10  13       79.87       88.88      8.85 o 
   4 -10  13       30.18       28.67      6.36 o 
   5 -10  13       17.15       20.72      6.08 o 
   6 -10  13       79.34       80.57     10.01 o 
  -6  -9  13        1.67        2.15      4.25 o 
  -5  -9  13       10.41       16.22      5.28 o 
  -4  -9  13       13.32       12.54      4.94 o 
  -3  -9  13      120.65      115.26      9.51 o 
  -2  -9  13        1.35        3.41      2.93 o 
  -1  -9  13       12.54        6.73      3.12 o 
   0  -9  13      610.99      584.91     18.28 o 
   1  -9  13       77.98       83.31      8.26 o 
   2  -9  13       92.32      105.26      8.61 o 
   3  -9  13        3.96        1.06      2.68 o 
   4  -9  13       79.39       83.96      8.96 o 
   5  -9  13      133.52      131.78     10.72 o 
   6  -9  13       88.75       80.33     12.18 o 
  -7  -8  13       31.77       39.81      7.65 o 
  -6  -8  13      354.89      367.45     17.00 o 
  -5  -8  13       72.19       84.50      8.97 o 
  -4  -8  13      112.95      111.63      7.36 o 
  -3  -8  13       29.62       24.44      4.36 o 
  -2  -8  13       19.35       10.63      3.46 o 
  -1  -8  13      469.12      476.95     14.62 o 
   0  -8  13       35.13       42.62      6.36 o 
   1  -8  13       91.65      102.54      8.38 o 
   2  -8  13       73.65       81.37      6.34 o 
   3  -8  13      243.83      222.13      9.34 o 
   4  -8  13      314.61      315.01     11.35 o 
   5  -8  13       39.49       51.94      8.03 o 
   6  -8  13       21.43       20.19      6.02 o 
   7  -8  13       49.17       68.29      9.67 o 
  -7  -7  13      189.25      201.64     13.10 o 
  -6  -7  13      116.76      124.43      7.96 o 
  -5  -7  13        1.32        2.02      3.07 o 
  -4  -7  13       16.17       16.28      3.92 o 
  -3  -7  13       41.06       29.50      4.54 o 
  -2  -7  13     1138.98     1144.41     24.84 o 
  -1  -7  13       85.04       80.09      5.98 o 
   0  -7  13      304.06      289.23     12.63 o 
   1  -7  13      376.84      370.13     20.20 o 
   2  -7  13       34.14       33.02      4.63 o 
   3  -7  13       95.62       89.83      6.68 o 
   4  -7  13       35.29       40.11      5.43 o 
   5  -7  13        1.91        1.30      5.51 o 
   6  -7  13       89.84       84.78      9.78 o 
   7  -7  13       28.76       29.98      7.08 o 
  -8  -6  13       18.19       19.08      5.75 o 
  -7  -6  13       94.84       98.73     12.35 o 
  -6  -6  13        1.39        2.61      2.88 o 
  -5  -6  13      239.63      231.39     10.40 o 
  -4  -6  13       17.68       15.58      3.56 o 
  -3  -6  13      108.04      108.31      6.63 o 
  -2  -6  13       28.18       27.05      4.10 o 
  -1  -6  13      123.64      112.50      6.35 o 
   0  -6  13      325.25      325.14     12.98 o 
   1  -6  13       39.83       37.64      4.53 o 
   2  -6  13      133.07      143.76      7.57 o 
   3  -6  13       52.63       48.07      5.38 o 
   4  -6  13        3.06        5.38      3.08 o 
   5  -6  13        2.88        7.01      3.39 o 
   6  -6  13       32.49       32.03      6.85 o 
   7  -6  13       47.11       46.83      8.18 o 
  -9  -5  13        7.30        3.70      3.08 o 
  -8  -5  13      102.91       99.06      7.64 o 
  -7  -5  13       61.70       53.56      7.31 o 
  -6  -5  13      335.46      305.46     16.45 o 
  -5  -5  13      549.01      519.25     16.01 o 
  -4  -5  13       70.81       77.43      5.93 o 
  -3  -5  13      205.31      203.22      8.25 o 
  -2  -5  13        2.77        5.22      2.42 o 
  -1  -5  13      533.86      548.80     16.29 o 
   0  -5  13      465.15      417.94     14.28 o 
   1  -5  13      141.21      144.02      7.17 o 
   2  -5  13      338.61      340.14     10.85 o 
   3  -5  13      348.64      345.90     18.11 o 
   4  -5  13       18.39       20.29      4.12 o 
   5  -5  13       17.37       21.58      4.42 o 
   6  -5  13       31.09       38.98      7.41 o 
   7  -5  13        0.38        0.24      3.94 o 
  -9  -4  13        0.00        3.92      3.13 o 
  -8  -4  13      316.96      307.65     11.81 o 
  -7  -4  13      101.10       89.64      7.05 o 
  -6  -4  13      660.05      631.26     16.05 o 
  -5  -4  13      269.74      268.78      9.82 o 
  -4  -4  13       71.49       64.78      6.76 o 
  -3  -4  13      154.72      142.39      8.22 o 
  -2  -4  13      356.47      342.18     14.40 o 
  -1  -4  13      353.16      345.99     15.02 o 
   0  -4  13       47.90       47.21      4.59 o 
   1  -4  13      230.49      214.63      8.39 o 
   2  -4  13     1270.22     1252.52     32.25 o 
   3  -4  13      258.54      244.03      9.63 o 
   4  -4  13       24.36       22.70      4.49 o 
   5  -4  13        0.01        0.42      3.09 o 
   6  -4  13        0.99        1.61      3.32 o 
   7  -4  13      109.59      123.66     11.03 o 
  -9  -3  13      155.51      151.58      8.87 o 
  -8  -3  13      448.00      418.85     13.33 o 
  -7  -3  13       78.73       78.72      6.61 o 
  -6  -3  13      167.36      159.54      7.96 o 
  -5  -3  13      167.83      169.04      7.83 o 
  -4  -3  13       24.72       24.20      3.78 o 
  -3  -3  13       46.54       29.70      3.82 o 
  -2  -3  13      226.28      222.72      7.76 o 
  -1  -3  13       23.58       22.70      4.60 o 
   0  -3  13      697.90      671.52     13.64 o 
   1  -3  13     1128.11     1094.19     21.48 o 
   2  -3  13      262.85      241.07      9.24 o 
   3  -3  13       44.64       39.91      5.07 o 
   4  -3  13      139.23      122.64      7.57 o 
   5  -3  13      309.49      323.93     20.09 o 
   6  -3  13      337.72      340.92     19.96 o 
   7  -3  13       38.49       40.53      7.54 o 
 -10  -2  13      108.39      112.29     10.35 o 
  -9  -2  13      277.35      263.34     13.90 o 
  -8  -2  13      409.03      383.54     12.83 o 
  -7  -2  13       20.08       21.27      4.23 o 
  -6  -2  13       32.79       47.63      5.13 o 
  -5  -2  13       35.74       50.26      4.94 o 
  -4  -2  13       64.67       65.30      5.18 o 
  -3  -2  13        2.44        4.86      2.24 o 
  -2  -2  13       30.79       39.50      3.83 o 
  -1  -2  13      615.11      541.54     27.87 o 
   0  -2  13     1656.62     1593.26     24.76 o 
   1  -2  13      462.79      463.21     22.95 o 
   2  -2  13        2.47        5.27      2.79 o 
   3  -2  13       80.83       77.30      6.29 o 
   4  -2  13      372.95      373.87     12.39 o 
   5  -2  13      175.13      187.88      9.55 o 
   6  -2  13       21.03       28.65      5.46 o 
 -10  -1  13        6.29        4.78      4.09 o 
  -9  -1  13       42.05       50.89      7.54 o 
  -8  -1  13       35.61       34.75      4.85 o 
  -7  -1  13      529.74      530.63     13.92 o 
  -6  -1  13        3.03        2.77      2.30 o 
  -5  -1  13      108.33      101.36      6.01 o 
  -4  -1  13        0.18        0.53      1.95 o 
  -3  -1  13        6.43        5.34      2.31 o 
  -2  -1  13      247.37      246.69      7.96 o 
  -1  -1  13      398.21      373.85     10.62 o 
   0  -1  13      580.81      569.21     12.79 o 
   1  -1  13      631.24      583.01     13.39 o 
   2  -1  13      142.55      137.31      7.34 o 
   3  -1  13      162.62      171.74      8.32 o 
   4  -1  13      103.78      103.01      8.46 o 
   5  -1  13        3.70        4.13      3.40 o 
   6  -1  13       77.60       78.46      7.63 o 
 -10   0  13        0.05        0.00      3.18 o 
  -9   0  13      270.46      216.06     13.35 o 
  -8   0  13      971.81      949.85     40.89 o 
  -7   0  13      181.80      175.06      9.88 o 
  -6   0  13        3.53        2.40      2.37 o 
  -5   0  13        5.52        7.77      2.81 o 
  -4   0  13       87.68       80.71      5.37 o 
  -3   0  13      120.23      126.96      6.20 o 
  -2   0  13       10.09       11.64      2.79 o 
  -1   0  13      142.93      141.05      7.35 o 
   0   0  13      463.84      460.44     11.84 o 
   1   0  13       15.95       24.01      3.98 o 
   2   0  13       50.47       52.83      5.33 o 
   3   0  13       73.74       69.62      6.23 o 
   4   0  13       14.57       15.19      4.15 o 
   5   0  13       88.17       84.61      9.56 o 
   6   0  13       95.39       90.69     10.31 o 
 -10   1  13       38.39       28.08      8.35 o 
  -9   1  13      520.14      494.11     36.39 o 
  -8   1  13       46.05       47.09      7.08 o 
  -7   1  13        5.46        2.38      2.44 o 
  -6   1  13      407.55      387.94     11.35 o 
  -5   1  13      437.92      447.03     20.70 o 
  -4   1  13     1066.93     1085.60     24.00 o 
  -3   1  13      328.20      332.47      8.04 o 
  -2   1  13       93.77       87.05      5.61 o 
  -1   1  13      653.17      609.94     18.66 o 
   0   1  13        2.90        5.00      2.68 o 
   1   1  13       13.43       12.82      3.28 o 
   2   1  13       45.81       49.56      5.43 o 
   3   1  13       91.20       98.10      7.17 o 
   4   1  13       16.50       25.70      6.46 o 
   5   1  13       26.83       22.48      6.49 o 
 -10   2  13       90.38       85.39     18.53 o 
  -9   2  13        1.51        0.07      3.52 o 
  -8   2  13        9.80       10.01      4.25 o 
  -7   2  13       98.06       88.46     24.20 o 
  -6   2  13        4.34        3.51      2.54 o 
  -5   2  13      189.39      175.20      7.86 o 
  -4   2  13      498.19      479.63     11.87 o 
  -3   2  13     1410.76     1443.82     32.49 o 
  -2   2  13     2586.12     2563.86    107.04 o 
  -1   2  13       88.57       82.01      5.65 o 
   0   2  13      149.01      156.46     10.88 o 
   1   2  13        0.10        2.34      2.45 o 
   2   2  13      330.00      305.78     14.16 o 
   3   2  13      177.57      165.80     20.20 o 
   4   2  13       30.67       38.44      7.54 o 
   5   2  13        5.63       13.55      5.99 o 
 -10   3  13       48.74       56.42      8.50 o 
  -9   3  13      182.42      174.63     12.35 o 
  -8   3  13       34.81       38.30      6.60 o 
  -7   3  13      445.96      426.64     35.55 o 
  -6   3  13        6.79        8.01      4.67 o 
  -5   3  13        2.22        2.79      2.24 o 
  -4   3  13       25.89       22.26      3.79 o 
  -3   3  13     1887.95     1896.39    120.61 o 
  -2   3  13      418.87      451.59     14.72 o 
  -1   3  13       99.42       86.46      6.12 o 
   0   3  13       42.19       44.31      6.72 o 
   1   3  13      373.36      359.62     15.21 o 
   2   3  13      313.35      308.40     19.36 o 
   3   3  13       10.96       11.81      5.41 o 
   4   3  13       19.31       13.53      5.78 o 
 -10   4  13       83.73       89.46     10.14 o 
  -9   4  13       86.85       97.66      9.79 o 
  -8   4  13       40.68       46.44      7.32 o 
  -7   4  13       95.95       96.13      9.35 o 
  -6   4  13      102.75      106.03      8.14 o 
  -5   4  13        4.87        3.06      2.45 o 
  -4   4  13      391.52      416.65     11.50 o 
  -3   4  13       13.09       14.55      4.13 o 
  -2   4  13       70.42       81.10      7.67 o 
  -1   4  13       40.08       46.97      6.72 o 
   0   4  13      338.18      328.86     17.02 o 
   1   4  13      129.78      123.84     10.03 o 
   2   4  13       26.86       24.69      6.49 o 
   3   4  13        2.81        0.00      4.13 o 
 -10   5  13       22.46       30.71      7.08 o 
  -9   5  13        8.38        8.37      4.60 o 
  -8   5  13       48.70       46.85      7.32 o 
  -7   5  13       72.57       86.97     19.53 o 
  -6   5  13        8.67       12.85      4.23 o 
  -5   5  13      346.91      356.82     23.53 o 
  -4   5  13       12.62       14.63      3.04 o 
  -3   5  13        4.29        3.93      3.28 o 
  -2   5  13       54.50       58.56      7.31 o 
  -1   5  13      177.12      167.62     10.74 o 
   0   5  13      177.96      165.44     11.33 o 
   1   5  13       36.83       37.84      7.17 o 
   2   5  13      136.84      149.18     15.02 o 
   3   5  13       62.82       52.15      8.85 o 
  -9   6  13       54.66       50.47      8.14 o 
  -8   6  13      401.01      378.60     22.37 o 
  -7   6  13       25.82       30.89      6.25 o 
  -6   6  13      175.18      181.07     10.72 o 
  -5   6  13       33.71       33.63      5.99 o 
  -4   6  13        2.97        5.13      4.67 o 
  -3   6  13       98.93       99.27      8.49 o 
  -2   6  13      183.71      187.72     11.33 o 
  -1   6  13      149.74      142.70     10.50 o 
   0   6  13        9.30        7.39      4.60 o 
   1   6  13       12.22       20.72      6.51 o 
  -8   7  13       99.50      107.90     10.01 o 
  -7   7  13        9.71       16.69      7.68 o 
  -6   7  13       40.34       41.73      9.35 o 
  -5   7  13      110.19      133.68      9.79 o 
  -4   7  13        0.86        1.10      3.28 o 
  -3   7  13       70.23       85.84      8.96 o 
  -2   7  13       15.14       16.19      5.43 o 
  -1   7  13       61.31       66.32     13.02 o 
   0   7  13       12.13       18.93      5.99 o 
  -7   8  13      126.18      142.87     15.36 o 
  -6   8  13       65.11       66.41     12.85 o 
  -5   8  13       31.65       37.53      6.70 o 
  -4   8  13        0.64        4.15      5.67 o 
  -3   8  13        7.07        6.68      6.34 o 
  -2   8  13      134.41      134.71     10.97 o 
   0 -12  14      187.44      206.97     19.03 o 
   1 -12  14       15.71       15.69      8.01 o 
  -3 -11  14        9.85        8.87      5.01 o 
  -2 -11  14        0.37        0.00      3.93 o 
  -1 -11  14        7.85        2.45      3.83 o 
   0 -11  14        0.14        4.67      6.01 o 
   1 -11  14       54.91       61.15      8.25 o 
   2 -11  14      152.65      171.03     13.85 o 
   3 -11  14       41.00       50.41     11.35 o 
   4 -11  14       33.76       31.71     10.01 o 
  -4 -10  14       97.93      108.58     10.45 o 
  -3 -10  14        1.10        2.26      3.89 o 
  -2 -10  14       36.25       28.09      6.32 o 
  -1 -10  14       23.91       27.28      6.25 o 
   0 -10  14       70.89       76.92      8.50 o 
   1 -10  14       76.63       96.27      9.32 o 
   2 -10  14        0.13        3.16      4.23 o 
   3 -10  14        3.67        5.01      6.68 o 
   4 -10  14       84.71      109.03     13.52 o 
   5 -10  14       34.26       37.59      7.54 o 
  -5  -9  14       32.04       41.93      8.35 o 
  -4  -9  14       31.34       40.60      7.07 o 
  -3  -9  14       19.11       17.95      4.28 o 
  -2  -9  14       29.07       36.39      5.16 o 
  -1  -9  14        3.59        0.00      3.65 o 
   0  -9  14        3.91       11.30      4.70 o 
   1  -9  14       93.24       93.74      8.73 o 
   2  -9  14      154.84      164.41     10.85 o 
   3  -9  14      241.68      266.62     11.86 o 
   4  -9  14      171.72      160.50     11.32 o 
   5  -9  14       13.14        4.93      4.83 o 
   6  -9  14       55.86       77.91     10.25 o 
  -6  -8  14      110.25      119.11     13.02 o 
  -5  -8  14        3.96        3.94      4.13 o 
  -4  -8  14      113.82      109.05      7.30 o 
  -3  -8  14      220.12      226.73      9.78 o 
  -2  -8  14       56.65       59.56      5.81 o 
  -1  -8  14       82.90       89.11      8.25 o 
   0  -8  14       14.58       15.79      4.89 o 
   1  -8  14        0.72        5.35      3.75 o 
   2  -8  14       38.51       45.19      6.83 o 
   3  -8  14        2.90        1.97      3.09 o 
   4  -8  14       42.68       46.46      5.79 o 
   5  -8  14      100.50      120.87     10.85 o 
   6  -8  14      258.62      267.91     26.04 o 
  -7  -7  14        3.83        5.02      4.25 o 
  -6  -7  14       75.70       72.69      7.05 o 
  -5  -7  14      340.71      338.13     12.19 o 
  -4  -7  14      699.64      706.42     16.59 o 
  -3  -7  14       23.97       33.76      4.90 o 
  -2  -7  14        2.38        3.24      2.74 o 
  -1  -7  14      306.10      304.10     13.32 o 
   0  -7  14      349.19      369.90     14.63 o 
   1  -7  14      530.55      535.64     17.47 o 
   2  -7  14      259.62      253.96      9.93 o 
   3  -7  14       47.36       40.00      5.20 o 
   4  -7  14       11.86       14.65      4.25 o 
   5  -7  14      185.30      201.51     17.36 o 
   6  -7  14        9.53        7.23      5.18 o 
  -8  -6  14       38.61       32.74      5.33 o 
  -7  -6  14       58.45       61.13      6.78 o 
  -6  -6  14      190.70      189.18      9.48 o 
  -5  -6  14      574.15      561.40     19.61 o 
  -4  -6  14      116.04      105.61      7.37 o 
  -3  -6  14       35.26       30.97      4.45 o 
  -2  -6  14      115.79      103.08      6.45 o 
  -1  -6  14      310.56      334.89     13.81 o 
   0  -6  14       91.71       85.57      8.02 o 
   1  -6  14       44.01       41.97      6.37 o 
   2  -6  14      191.58      189.00      8.79 o 
   3  -6  14       27.33       28.29      4.75 o 
   4  -6  14       18.30       30.72      4.99 o 
   5  -6  14       22.41       26.20      4.89 o 
   6  -6  14       32.74       47.33      8.14 o 
  -8  -5  14       80.61       81.73      7.17 o 
  -7  -5  14      121.95      139.11      8.28 o 
  -6  -5  14      178.01      188.37      9.24 o 
  -5  -5  14       12.73       20.23      4.07 o 
  -4  -5  14       10.53       10.22      3.09 o 
  -3  -5  14       42.19       37.84      4.75 o 
  -2  -5  14      161.26      158.54      7.31 o 
  -1  -5  14      117.45       99.91      7.79 o 
   0  -5  14        0.54        3.66      3.42 o 
   1  -5  14      778.65      789.04     23.08 o 
   2  -5  14     1123.94     1113.36     19.63 o 
   3  -5  14      130.76      135.10      7.83 o 
   4  -5  14       41.37       40.07      5.45 o 
   5  -5  14       40.31       38.23      5.58 o 
   6  -5  14       11.95       16.81      5.78 o 
  -9  -4  14       28.20       27.06      5.04 o 
  -8  -4  14      129.01      132.86      8.27 o 
  -7  -4  14        0.59        0.00      2.55 o 
  -6  -4  14       72.93       67.70      6.27 o 
  -5  -4  14       48.09       39.31      4.80 o 
  -4  -4  14        4.00        5.70      2.57 o 
  -3  -4  14       57.25       58.61      5.20 o 
  -2  -4  14      108.57      104.55     12.35 o 
  -1  -4  14      272.74      258.65     11.67 o 
   0  -4  14      315.67      280.24     12.69 o 
   1  -4  14      920.03      886.64     17.47 o 
   2  -4  14      536.62      509.58     13.40 o 
   3  -4  14        3.36        4.30      3.05 o 
   4  -4  14       31.12       36.84      5.52 o 
   5  -4  14        1.32        0.00      3.17 o 
   6  -4  14       57.14       68.76      7.45 o 
  -9  -3  14      129.76      123.29      8.09 o 
  -8  -3  14       74.69       67.27      6.47 o 
  -7  -3  14       23.91       21.96      4.41 o 
  -6  -3  14      152.98      164.19      8.33 o 
  -5  -3  14      111.48       86.11      6.09 o 
  -4  -3  14      364.45      324.74     17.17 o 
  -3  -3  14        7.97        8.10      2.81 o 
  -2  -3  14       86.18       76.29      6.96 o 
  -1  -3  14      293.17      244.98     11.33 o 
   0  -3  14      393.72      395.22     10.99 o 
   1  -3  14       95.31      105.21      6.57 o 
   2  -3  14       21.27       20.36      4.83 o 
   3  -3  14        1.20        2.49      2.97 o 
   4  -3  14      124.08      130.07      8.09 o 
   5  -3  14       22.44       27.83      5.35 o 
   6  -3  14       26.02       35.48      5.88 o 
 -10  -2  14       19.94       17.08      6.34 o 
  -9  -2  14       24.70       23.46      5.89 o 
  -8  -2  14       96.43       88.04      8.05 o 
  -7  -2  14      946.92      841.45     24.89 o 
  -6  -2  14      130.36      128.54      8.02 o 
  -5  -2  14       77.57       63.41      5.42 o 
  -4  -2  14      151.46      147.26      9.35 o 
  -3  -2  14      353.86      340.00     10.02 o 
  -2  -2  14      107.41      113.59      8.02 o 
  -1  -2  14        3.41        5.64      2.57 o 
   0  -2  14       11.24        8.28      2.88 o 
   1  -2  14      695.64      674.17     24.44 o 
   2  -2  14        2.11        3.95      2.94 o 
   3  -2  14       53.71       67.67      6.41 o 
   4  -2  14        1.30        2.31      3.09 o 
   5  -2  14       84.12       74.32      7.19 o 
   6  -2  14      228.76      230.42     11.30 o 
 -10  -1  14       63.50       60.59      8.73 o 
  -9  -1  14      218.66      196.63     12.39 o 
  -8  -1  14      218.49      218.33      9.69 o 
  -7  -1  14      254.06      245.94     10.00 o 
  -6  -1  14       12.78       14.62      3.46 o 
  -5  -1  14      103.27      104.73      6.37 o 
  -4  -1  14      479.19      482.35     15.11 o 
  -3  -1  14      609.73      643.71     31.21 o 
  -2  -1  14        1.28        0.18      2.23 o 
  -1  -1  14        7.45        3.54      2.40 o 
   0  -1  14     1021.03      978.99     17.38 o 
   1  -1  14      107.40      111.78      6.68 o 
   2  -1  14      141.17      140.43      7.77 o 
   3  -1  14       18.13       13.32      3.94 o 
   4  -1  14       79.81       74.61      7.05 o 
   5  -1  14      145.58      156.37      9.16 o 
   6  -1  14       24.29       16.39      6.36 o 
 -10   0  14      209.84      195.54     25.87 o 
  -9   0  14      434.77      435.55     17.94 o 
  -8   0  14        0.46        0.68      3.18 o 
  -7   0  14      177.93      168.00      8.41 o 
  -6   0  14      141.45      140.37      7.38 o 
  -5   0  14      765.63      733.36     19.29 o 
  -4   0  14      968.51      977.08     32.81 o 
  -3   0  14        4.05        9.35      3.54 o 
  -2   0  14        5.34        5.13      2.49 o 
  -1   0  14      698.37      690.38     22.12 o 
   0   0  14      310.96      303.48     17.40 o 
   1   0  14       45.86       37.82      4.87 o 
   2   0  14       71.56       60.28      6.06 o 
   3   0  14      252.47      239.76     13.75 o 
   4   0  14      261.95      268.38     11.19 o 
   5   0  14        3.09        1.34      4.56 o 
 -10   1  14       26.91       30.02      6.83 o 
  -9   1  14       13.69       13.52      5.19 o 
  -8   1  14      139.90      119.98     17.36 o 
  -7   1  14       56.29       90.46     12.02 o 
  -6   1  14        0.91        0.00      2.10 o 
  -5   1  14        0.45        3.79      2.45 o 
  -4   1  14       20.00       15.20      3.46 o 
  -3   1  14      106.58      108.11     12.69 o 
  -2   1  14      695.47      653.55     14.12 o 
  -1   1  14      274.44      263.64     16.66 o 
   0   1  14        1.25        0.00      2.87 o 
   1   1  14        3.07        5.12      2.84 o 
   2   1  14      163.13      184.74      9.24 o 
   3   1  14       53.08       54.43      8.03 o 
   4   1  14       14.85       12.28      5.28 o 
   5   1  14        0.71        0.74      4.47 o 
 -10   2  14        0.42        0.00      3.30 o 
  -9   2  14      179.89      180.71     11.92 o 
  -8   2  14       11.37       12.78      4.70 o 
  -7   2  14      121.70      125.36     14.02 o 
  -6   2  14        0.23        0.94      2.44 o 
  -5   2  14      328.41      315.47     16.36 o 
  -4   2  14      302.23      311.09     14.79 o 
  -3   2  14       40.95       45.63      4.88 o 
  -2   2  14      174.10      174.01      9.23 o 
  -1   2  14       11.16       11.58      3.31 o 
   0   2  14        4.06        2.51      2.82 o 
   1   2  14       72.32       80.72      8.49 o 
   2   2  14       26.01       24.18      6.02 o 
   3   2  14        4.03        3.60      4.47 o 
   4   2  14        5.70        4.01      4.81 o 
 -10   3  14      134.29      123.59     10.93 o 
  -9   3  14       17.56       26.21      6.25 o 
  -8   3  14        1.92        5.95      3.89 o 
  -7   3  14       38.01       40.18      6.49 o 
  -6   3  14       51.92       47.71     11.35 o 
  -5   3  14      334.24      331.89     10.66 o 
  -4   3  14       10.75       15.55      3.56 o 
  -3   3  14       51.78       56.23      5.45 o 
  -2   3  14      315.59      315.59     10.58 o 
  -1   3  14      188.49      195.51      8.64 o 
   0   3  14      465.34      466.37     28.37 o 
   1   3  14       53.30       69.81      8.61 o 
   2   3  14       51.40       51.71      8.14 o 
   3   3  14       16.87       17.36      6.02 o 
 -10   4  14        4.15        4.53      4.17 o 
  -9   4  14        9.01       10.85      4.72 o 
  -8   4  14       99.12       96.92     11.02 o 
  -7   4  14      159.42      163.98     10.85 o 
  -6   4  14      218.80      218.39     21.03 o 
  -5   4  14       15.59       21.07      3.83 o 
  -4   4  14        1.10        1.07      2.38 o 
  -3   4  14       49.25       48.01      5.23 o 
  -2   4  14       54.89       70.79      8.68 o 
  -1   4  14      195.21      202.95     11.67 o 
   0   4  14        0.96        3.20      3.99 o 
   1   4  14      195.59      196.77     12.63 o 
   2   4  14      146.53      145.89     11.57 o 
   3   4  14       21.62       16.66      6.12 o 
  -9   5  14       97.32      120.71     10.27 o 
  -8   5  14      366.08      374.21     16.40 o 
  -7   5  14      120.36      118.54      9.44 o 
  -6   5  14        6.52        8.68      4.25 o 
  -5   5  14        4.68        3.06      2.94 o 
  -4   5  14        4.33        1.50      2.59 o 
  -3   5  14       79.66       93.72     19.36 o 
  -2   5  14       11.17       11.92      4.70 o 
  -1   5  14        5.10        4.13      4.13 o 
   0   5  14      200.96      205.40     12.74 o 
   1   5  14      294.35      295.18     15.45 o 
   2   5  14      123.82      151.08     11.92 o 
  -8   6  14      110.27      112.65      9.79 o 
  -7   6  14       33.49       35.59      6.61 o 
  -6   6  14       79.90       97.14     12.02 o 
  -5   6  14       33.88       36.05      8.68 o 
  -4   6  14        9.03       12.35      6.34 o 
  -3   6  14       40.16       54.04      7.68 o 
  -2   6  14        4.30        7.09      5.51 o 
  -1   6  14      149.83      151.70     22.03 o 
   0   6  14       33.24       33.04      7.20 o 
  -7   7  14      114.99      130.52     14.69 o 
  -6   7  14       43.03       49.07     10.35 o 
  -5   7  14        7.00       13.35      4.72 o 
  -4   7  14        0.05        0.00      4.67 o 
  -3   7  14       97.89       95.14     13.35 o 
  -2   7  14      198.59      203.25     19.53 o 
  -1   7  14      175.21      165.92     18.36 o 
  -5   8  14        3.25        2.72      3.75 o 
  -4   8  14       24.63       43.40     11.02 o 
  -2 -11  15       57.64       44.62      7.69 o 
  -1 -11  15      120.98      122.51     15.02 o 
   0 -11  15       56.10       56.08     11.68 o 
   1 -11  15       36.69       46.74      7.79 o 
   2 -11  15       35.92       39.28      7.31 o 
   3 -11  15       92.61      122.18     15.02 o 
  -4 -10  15        9.57        6.04      4.70 o 
  -3 -10  15        9.26        8.75      4.70 o 
  -2 -10  15      215.39      206.30     18.69 o 
  -1 -10  15       95.79      107.30      9.64 o 
   0 -10  15       11.58       14.74      5.51 o 
   1 -10  15       31.57       41.71      7.31 o 
   2 -10  15      246.29      238.55     13.33 o 
   3 -10  15      356.87      359.86     23.70 o 
   4 -10  15        4.23        8.01      7.01 o 
  -5  -9  15        0.27        1.93      3.93 o 
  -4  -9  15        0.75        3.20      3.89 o 
  -3  -9  15       11.33       10.48      3.92 o 
  -2  -9  15      106.98      108.14      9.68 o 
  -1  -9  15       14.75       19.19      5.51 o 
   0  -9  15       14.23       21.63      6.84 o 
   1  -9  15       69.29       75.27      8.72 o 
   2  -9  15      276.56      274.82     14.04 o 
   3  -9  15       63.43       62.78      8.08 o 
   4  -9  15       24.27       33.08      6.96 o 
   5  -9  15      121.76      149.18     11.80 o 
  -6  -8  15      119.62      136.21     10.96 o 
  -5  -8  15      492.69      519.56     27.10 o 
  -4  -8  15       62.88       82.91      7.23 o 
  -3  -8  15        2.27        0.06      2.70 o 
  -2  -8  15       15.45       17.72      5.13 o 
  -1  -8  15        1.83        4.22      3.99 o 
   0  -8  15       89.34       88.62      8.85 o 
   1  -8  15      253.01      248.39     12.98 o 
   2  -8  15       21.22       23.20      5.78 o 
   3  -8  15       21.18       19.74      4.62 o 
   4  -8  15      102.96      114.62     10.41 o 
   5  -8  15      154.30      167.94     13.02 o 
  -7  -7  15       39.46       46.29      7.90 o 
  -6  -7  15      179.82      184.12      9.81 o 
  -5  -7  15      217.68      218.75     10.33 o 
  -4  -7  15       17.08       15.84      3.96 o 
  -3  -7  15      164.68      161.82     12.29 o 
  -2  -7  15       16.00        9.71      4.51 o 
  -1  -7  15       65.80       61.77      7.55 o 
   0  -7  15       22.06       17.98      5.18 o 
   1  -7  15        0.10        0.45      3.18 o 
   2  -7  15       21.83       22.11      5.54 o 
   3  -7  15       10.45       14.23      4.09 o 
   4  -7  15       25.14       33.35      5.57 o 
   5  -7  15       49.40       51.12      8.36 o 
  -7  -6  15       67.08       84.45      7.55 o 
  -6  -6  15        2.23        5.73      3.54 o 
  -5  -6  15        9.86        9.06      3.48 o 
  -4  -6  15      441.00      410.84     12.68 o 
  -3  -6  15      134.09      142.34      7.67 o 
  -2  -6  15        0.57        1.16      3.18 o 
  -1  -6  15      148.82      133.84      9.56 o 
   0  -6  15      667.40      666.74     19.82 o 
   1  -6  15      519.17      511.26     17.57 o 
   2  -6  15       26.51       31.61      4.94 o 
   3  -6  15       78.40       81.90      7.00 o 
   4  -6  15        1.67        4.22      3.39 o 
   5  -6  15       12.38       17.51      4.41 o 
   6  -6  15        0.58        4.64      5.13 o 
  -8  -5  15        0.67        0.96      2.79 o 
  -7  -5  15       14.26        7.08      3.70 o 
  -6  -5  15      211.90      187.37     12.17 o 
  -5  -5  15      614.02      567.10     15.06 o 
  -4  -5  15      434.56      398.44     12.32 o 
  -3  -5  15       16.10       22.70      3.98 o 
  -2  -5  15        0.07        0.00      3.18 o 
  -1  -5  15      826.41      772.70     34.72 o 
   0  -5  15     1056.21     1033.37     27.71 o 
   1  -5  15      360.11      362.21     14.87 o 
   2  -5  15       50.38       57.82      5.97 o 
   3  -5  15        4.20        5.65      3.40 o 
   4  -5  15      239.26      246.45     10.79 o 
   5  -5  15       19.30       14.89      4.30 o 
   6  -5  15       61.47       77.11      9.91 o 
  -8  -4  15       11.92       18.79      4.31 o 
  -7  -4  15       72.03       80.77      7.10 o 
  -6  -4  15      132.44      130.63      7.81 o 
  -5  -4  15       21.42       19.97      4.01 o 
  -4  -4  15       41.38       46.04      5.10 o 
  -3  -4  15        3.15        2.74      3.42 o 
  -2  -4  15      421.72      405.67     18.19 o 
  -1  -4  15      658.39      635.90     23.37 o 
   0  -4  15      427.57      418.34     15.34 o 
   1  -4  15       12.29        7.89      3.39 o 
   2  -4  15       22.34       18.59      4.07 o 
   3  -4  15      198.02      211.22      9.93 o 
   4  -4  15        3.65        1.17      5.51 o 
   5  -4  15       33.86       34.58      5.78 o 
   6  -4  15       40.96       47.75      6.80 o 
  -9  -3  15       64.71       58.83      6.70 o 
  -8  -3  15      267.90      252.82     12.01 o 
  -7  -3  15      407.46      378.32     12.90 o 
  -6  -3  15        8.46        7.24      3.18 o 
  -5  -3  15      135.92      133.89      7.36 o 
  -4  -3  15       60.71       40.93      4.72 o 
  -3  -3  15      463.54      438.64     31.21 o 
  -2  -3  15      105.35      100.68      8.12 o 
  -1  -3  15      175.16      170.14     10.03 o 
   0  -3  15       15.62       14.85      4.25 o 
   1  -3  15      212.64      198.84      8.85 o 
   2  -3  15      550.01      568.68     17.93 o 
   3  -3  15      121.61       99.57      7.64 o 
   4  -3  15       53.53       61.72      6.73 o 
   5  -3  15      197.56      209.66     10.66 o 
  -9  -2  15      211.41      218.61     13.21 o 
  -8  -2  15      245.89      246.61     10.79 o 
  -7  -2  15       49.06       57.70      6.22 o 
  -6  -2  15       94.48       81.75      6.46 o 
  -5  -2  15        5.81       13.32      3.46 o 
  -4  -2  15       82.11       86.55      5.98 o 
  -3  -2  15      124.11      119.04     10.18 o 
  -2  -2  15       15.17        8.01      3.78 o 
  -1  -2  15        6.17        6.62      4.17 o 
   0  -2  15      160.75      148.08      7.99 o 
   1  -2  15      553.52      571.40     14.41 o 
   2  -2  15        0.30        3.36      3.00 o 
   3  -2  15       45.23       52.64      6.09 o 
   4  -2  15       15.52       25.19      5.00 o 
   5  -2  15       67.36       71.67      8.79 o 
  -9  -1  15       16.48       32.75      6.72 o 
  -8  -1  15        3.44        0.73      2.42 o 
  -7  -1  15      405.20      366.02     12.31 o 
  -6  -1  15       23.59       30.40      4.57 o 
  -5  -1  15       61.75       76.59      5.96 o 
  -4  -1  15        8.35       13.22      3.29 o 
  -3  -1  15       19.26       18.10      4.47 o 
  -2  -1  15       71.61       68.84      7.20 o 
  -1  -1  15        8.59        8.22      2.99 o 
   0  -1  15      347.37      354.17     11.28 o 
   1  -1  15       14.32       14.30      3.78 o 
   2  -1  15      111.67      110.14      7.38 o 
   3  -1  15      318.57      307.46     11.74 o 
   4  -1  15       98.14      105.17      8.12 o 
   5  -1  15        1.82        0.00      3.33 o 
  -9   0  15       81.24       74.41      9.07 o 
  -8   0  15      371.75      305.90     46.23 o 
  -7   0  15      275.33      277.50     10.78 o 
  -6   0  15      116.88      130.36      7.43 o 
  -5   0  15        1.48        2.79      2.28 o 
  -4   0  15      142.68      139.99      7.84 o 
  -3   0  15       23.80       19.69      4.60 o 
  -2   0  15        0.99        0.50      2.83 o 
  -1   0  15        0.67        1.56      2.50 o 
   0   0  15      104.81      110.35      6.93 o 
   1   0  15        1.03        2.84      2.84 o 
   2   0  15      363.87      381.46     12.63 o 
   3   0  15      137.49      127.16      8.12 o 
   4   0  15        0.06        0.00      4.01 o 
 -10   1  15       23.26       24.59      6.32 o 
  -9   1  15      127.22      102.76      9.79 o 
  -8   1  15       86.65       84.58     12.85 o 
  -7   1  15       26.60       27.14      5.75 o 
  -6   1  15       65.02       62.19      5.87 o 
  -5   1  15      758.58      749.32     21.69 o 
  -4   1  15      250.28      242.18     11.68 o 
  -3   1  15       30.04       42.40      6.14 o 
  -2   1  15      246.18      233.24     13.59 o 
  -1   1  15       28.42       28.07      4.49 o 
   0   1  15        7.45        8.34      3.29 o 
   1   1  15       14.35       24.18      4.55 o 
   2   1  15        1.92        3.54      2.97 o 
   3   1  15       17.84       16.15      5.69 o 
   4   1  15       21.39       28.21      7.20 o 
  -9   2  15        0.86        0.00      3.42 o 
  -8   2  15        6.22       10.16      5.01 o 
  -7   2  15       34.50       39.92      6.49 o 
  -6   2  15      529.11      558.26     15.14 o 
  -5   2  15      907.75      957.94     26.15 o 
  -4   2  15      153.08      150.96      9.56 o 
  -3   2  15      265.07      252.03     17.02 o 
  -2   2  15     1189.31     1166.60     19.92 o 
  -1   2  15      643.64      667.47     15.57 o 
   0   2  15      400.34      403.12     12.56 o 
   1   2  15       20.54       28.73      6.25 o 
   2   2  15       22.12       20.60      6.23 o 
   3   2  15       70.14       61.80      9.09 o 
  -9   3  15        0.82        0.27      3.52 o 
  -8   3  15      144.80      142.20     10.39 o 
  -7   3  15      168.16      174.81     15.52 o 
  -6   3  15      336.25      349.78     14.63 o 
  -5   3  15      181.45      192.73      8.67 o 
  -4   3  15       52.77       46.24      8.51 o 
  -3   3  15      201.47      193.88      8.64 o 
  -2   3  15      134.35      134.46      7.62 o 
  -1   3  15      205.49      230.75     12.50 o 
   0   3  15       51.24       48.46      7.67 o 
   1   3  15      210.12      193.45     12.51 o 
   2   3  15      143.48      127.21     10.74 o 
   3   3  15       29.20       29.21      7.20 o 
  -9   4  15       22.19       28.40      6.85 o 
  -8   4  15      144.35      152.60     12.85 o 
  -7   4  15       40.51       50.34      7.31 o 
  -6   4  15        1.93        0.83      3.30 o 
  -5   4  15       13.40       13.02      4.67 o 
  -4   4  15       26.33       23.30      5.28 o 
  -3   4  15        6.19        9.74      5.01 o 
  -2   4  15       55.44       59.03      7.67 o 
  -1   4  15      168.53      184.07     11.80 o 
   0   4  15      331.98      324.96     15.70 o 
   1   4  15      169.38      155.15     11.67 o 
   2   4  15        8.34       11.94      7.01 o 
  -8   5  15       16.21       17.66      5.41 o 
  -7   5  15       86.65       94.43      8.96 o 
  -6   5  15      118.85      127.60     24.87 o 
  -4   5  15       15.27        9.68      4.48 o 
  -3   5  15        0.28        0.00      3.78 o 
  -2   5  15       20.19       28.04      6.36 o 
  -1   5  15      278.10      298.22     15.10 o 
   0   5  15      142.74      142.04     11.45 o 
   1   5  15        8.65       13.03      5.65 o 
  -8   6  15       74.26       63.15      8.49 o 
  -7   6  15      147.50      155.56     15.69 o 
  -6   6  15        1.64        8.01      6.01 o 
  -3   6  15      120.90      139.82     12.35 o 
  -2   6  15       79.10      100.15     10.03 o 
  -1   6  15       86.66       84.97     10.03 o 
  -6   7  15       15.38       13.69      7.68 o 
  -5   7  15        0.35        5.01      5.67 o 
  -3   7  15      124.63      153.56     16.69 o 
   0 -11  16        7.09       12.02      5.67 o 
   1 -11  16        2.60        8.00      5.04 o 
  -3 -10  16        8.39       11.68      7.68 o 
  -2 -10  16        0.16        2.48      4.47 o 
  -1 -10  16       60.74       66.49      8.97 o 
   0 -10  16       23.40       29.32      6.70 o 
   1 -10  16      121.00      135.54     10.74 o 
   2 -10  16        5.98        8.43      5.18 o 
   3 -10  16        1.35        2.67      6.34 o 
  -4  -9  16       21.39       31.14      6.60 o 
  -3  -9  16       17.82       18.39      5.65 o 
  -2  -9  16       57.07       58.14     16.02 o 
  -1  -9  16       30.11       37.57      7.84 o 
   0  -9  16       39.88       54.40      8.14 o 
   1  -9  16       22.40       15.52      5.43 o 
   2  -9  16      135.78      127.13     10.38 o 
   3  -9  16      126.88      141.67     11.06 o 
   4  -9  16      199.74      206.97     19.03 o 
  -5  -8  16       19.11       20.99      4.90 o 
  -4  -8  16       13.65       16.48      4.42 o 
  -3  -8  16      123.03      133.58     10.74 o 
  -2  -8  16       49.60       71.77      8.73 o 
  -1  -8  16       30.97       40.76      7.03 o 
   0  -8  16       88.40       74.30      8.72 o 
   1  -8  16      108.60      126.50     10.03 o 
   2  -8  16      201.08      199.64     12.39 o 
   3  -8  16        0.59        0.00      3.76 o 
   4  -8  16        1.21        7.46      3.88 o 
  -6  -7  16        6.96        5.77      3.71 o 
  -5  -7  16      180.29      191.98      9.86 o 
  -4  -7  16      171.27      175.34      9.12 o 
  -3  -7  16      360.41      381.51     28.37 o 
  -2  -7  16       16.91       16.24      5.04 o 
  -1  -7  16       12.08       12.47      4.83 o 
   0  -7  16        9.36        9.71      4.70 o 
   1  -7  16      348.79      357.69     16.36 o 
   2  -7  16      304.92      308.32     14.75 o 
   3  -7  16      132.22      138.87      8.72 o 
   4  -7  16        1.99        3.91      3.70 o 
   5  -7  16        8.55       12.85      5.67 o 
  -7  -6  16        2.24        0.01      3.03 o 
  -6  -6  16      457.05      435.21     14.45 o 
  -5  -6  16      108.62      117.32      7.70 o 
  -4  -6  16       90.03       88.32      6.88 o 
  -3  -6  16       72.62       77.39      8.61 o 
  -2  -6  16        2.91        2.50      3.65 o 
  -1  -6  16       86.32       95.91      9.20 o 
   0  -6  16      251.56      239.82     12.75 o 
   1  -6  16       17.60       18.03      5.19 o 
   2  -6  16        4.43        5.47      4.09 o 
   3  -6  16       14.29       18.24      4.69 o 
   4  -6  16      130.22      134.26      8.59 o 
   5  -6  16        2.63        3.60      3.70 o 
  -8  -5  16       12.74        9.01      3.51 o 
  -7  -5  16      255.46      262.06     15.35 o 
  -6  -5  16      374.24      346.49     12.61 o 
  -5  -5  16       19.65       25.40      4.62 o 
  -4  -5  16       12.81       16.30      3.92 o 
  -3  -5  16       40.59       50.36      7.07 o 
  -2  -5  16        1.37        2.29      3.42 o 
  -1  -5  16      132.42      128.14      9.56 o 
   0  -5  16        8.74       16.48      5.07 o 
   1  -5  16        0.40        0.02      3.52 o 
   2  -5  16       81.29       89.52      7.26 o 
   3  -5  16      113.13      121.03      8.06 o 
   4  -5  16        1.32        2.87      3.51 o 
   5  -5  16        6.45        7.89      4.07 o 
  -8  -4  16      152.67      173.34     11.77 o 
  -7  -4  16       36.95       45.52      6.04 o 
  -6  -4  16       21.00       26.72      4.90 o 
  -5  -4  16      274.69      236.09     11.35 o 
  -4  -4  16      160.32      145.98      8.16 o 
  -3  -4  16      151.54      151.38     10.01 o 
  -2  -4  16       13.45        8.48      4.36 o 
  -1  -4  16       38.97       23.09      5.41 o 
   0  -4  16      143.39      135.86      9.54 o 
   1  -4  16       14.41       20.82      5.54 o 
   2  -4  16      352.79      360.63     12.52 o 
   3  -4  16       74.76       79.22      7.17 o 
   4  -4  16       12.22       15.92      4.57 o 
   5  -4  16       32.91       37.72      7.88 o 
  -8  -3  16       61.49       63.68      8.25 o 
  -7  -3  16        2.08        5.19      3.14 o 
  -6  -3  16        4.21        2.84      2.90 o 
  -5  -3  16      174.82      188.06      8.83 o 
  -4  -3  16        7.54        3.34      3.78 o 
  -3  -3  16        2.06        4.37      3.61 o 
  -2  -3  16      388.95      336.00     14.27 o 
  -1  -3  16      515.70      464.61     36.89 o 
   0  -3  16      114.05      123.03      9.85 o 
   1  -3  16       42.86       49.65      5.69 o 
   2  -3  16        0.29        2.44      3.20 o 
   3  -3  16      271.57      275.73     11.54 o 
   4  -3  16       51.07       54.67      6.72 o 
   5  -3  16       46.61       61.63      7.31 o 
  -9  -2  16        1.49        3.13      3.93 o 
  -8  -2  16       27.50       26.87      5.89 o 
  -7  -2  16      161.06      150.71      9.32 o 
  -6  -2  16      114.90      106.50      7.28 o 
  -5  -2  16      132.89      146.67      8.23 o 
  -4  -2  16        7.13        3.91      3.61 o 
  -3  -2  16       86.93       67.57     13.69 o 
  -2  -2  16      346.31      348.58     14.39 o 
  -1  -2  16      183.51      168.67     10.38 o 
   0  -2  16       15.76        8.86      4.13 o 
   1  -2  16       73.45       66.81      7.78 o 
   2  -2  16      445.20      449.46     13.93 o 
   3  -2  16      196.73      196.88      9.95 o 
   4  -2  16      105.98      104.59      8.48 o 
  -9  -1  16      119.92      106.10     18.86 o 
  -8  -1  16      181.88      183.20     30.21 o 
  -7  -1  16      119.34      117.30      7.88 o 
  -6  -1  16        0.14        2.80      2.70 o 
  -5  -1  16       24.38       21.79      4.17 o 
  -4  -1  16      177.18      165.76     10.38 o 
  -3  -1  16        6.89        7.65      3.89 o 
  -2  -1  16      176.74      174.07     10.50 o 
  -1  -1  16       16.68       16.35      4.70 o 
   0  -1  16       39.24       40.82      5.23 o 
   1  -1  16      687.39      638.99     15.97 o 
   2  -1  16      137.99      129.57      8.21 o 
   3  -1  16      158.05      144.16      9.02 o 
   4  -1  16        6.70        8.35      4.03 o 
  -9   0  16      208.03      213.01     34.38 o 
  -8   0  16      136.66      133.33     10.39 o 
  -7   0  16        1.18        0.00      2.76 o 
  -6   0  16        0.79        0.05      2.46 o 
  -5   0  16      378.43      404.71     16.94 o 
  -4   0  16      148.89      137.08     15.02 o 
  -3   0  16      104.25      111.33      8.61 o 
  -2   0  16       44.91       39.36      6.25 o 
  -1   0  16       57.34       58.00      5.82 o 
   0   0  16      121.92      133.63      7.87 o 
   1   0  16       58.83       65.55      6.50 o 
   2   0  16        3.91        1.45      3.03 o 
   3   0  16       15.81       23.94      4.90 o 
   4   0  16       22.76       31.81      7.27 o 
  -9   1  16        9.93        7.24      4.36 o 
  -8   1  16      231.07      205.91     16.02 o 
  -7   1  16      287.26      282.31     13.80 o 
  -6   1  16      359.30      419.68     16.78 o 
  -5   1  16        7.77       16.82      4.94 o 
  -4   1  16      147.52      141.18      9.56 o 
  -3   1  16      322.13      298.35     13.45 o 
  -2   1  16        5.73       10.35      5.34 o 
  -1   1  16      350.21      356.28     11.81 o 
   0   1  16      135.73      139.06      8.14 o 
   1   1  16       13.93       18.96      4.26 o 
   2   1  16       68.83       64.05      8.83 o 
   3   1  16       56.41       63.15      9.30 o 
  -9   2  16        0.79        0.02      3.28 o 
  -8   2  16       66.61       67.54     11.18 o 
  -7   2  16      378.83      427.96     23.37 o 
  -6   2  16       71.09       90.86      6.92 o 
  -5   2  16       17.49       15.57      5.01 o 
  -4   2  16      180.15      195.77     11.09 o 
  -3   2  16      129.51      143.36      9.79 o 
  -2   2  16        0.90        3.77      2.94 o 
  -1   2  16        3.39        4.87      3.23 o 
   0   2  16       15.44       17.07      7.18 o 
   1   2  16      226.33      234.06     14.19 o 
   2   2  16       37.03       32.37      7.20 o 
  -9   3  16       11.96       19.87      5.89 o 
  -8   3  16       60.26       62.21      8.25 o 
  -7   3  16       25.84       27.91      6.12 o 
  -6   3  16      143.30      137.79      9.91 o 
  -5   3  16       13.30       14.55      4.67 o 
  -4   3  16       19.29       31.70      6.02 o 
  -3   3  16        0.29        0.00      3.37 o 
  -2   3  16       16.52        9.53      4.80 o 
  -1   3  16      272.24      267.82     13.80 o 
   0   3  16      206.13      224.02     13.45 o 
   1   3  16       90.90       84.35     14.19 o 
   2   3  16       26.56       25.37      6.85 o 
  -8   4  16       14.27       23.99      6.12 o 
  -7   4  16      108.01      114.08     18.36 o 
  -6   4  16      205.43      219.65     16.69 o 
  -5   4  16        6.45        4.67      4.67 o 
  -4   4  16        4.02        1.17      3.30 o 
  -3   4  16       49.18       49.70      7.54 o 
  -2   4  16      207.15      213.34     12.59 o 
  -1   4  16      377.74      395.30     32.88 o 
   0   4  16       26.63       31.13      7.20 o 
   1   4  16        2.77        6.74      5.28 o 
  -7   5  16       69.84       84.28      9.85 o 
  -6   5  16       21.02       23.70      7.68 o 
  -4   5  16        9.68       22.03      8.01 o 
  -3   5  16      116.47      127.52     10.01 o 
  -2   5  16      151.12      161.01     17.69 o 
  -1   5  16       14.56       17.64      5.78 o 
  -4   6  16       59.35       62.42     12.02 o 
  -3   6  16      150.08      179.75     12.15 o 
  -2 -10  17       22.53       40.21      7.79 o 
  -1 -10  17       13.01       20.51      6.36 o 
   0 -10  17       15.47       10.17      5.13 o 
   1 -10  17        4.41        7.08      5.28 o 
  -4  -9  17        8.73        7.59      5.28 o 
  -3  -9  17       75.30       94.11     10.35 o 
  -2  -9  17        8.53       13.69      5.43 o 
  -1  -9  17       41.14       48.23      8.14 o 
   0  -9  17        3.24        5.78      4.70 o 
   1  -9  17       25.02       31.39      7.08 o 
   2  -9  17      147.04      163.58     11.80 o 
   3  -9  17       39.16       49.72      8.25 o 
  -5  -8  17      298.15      285.35     18.43 o 
  -4  -8  17      224.19      248.63     14.24 o 
  -3  -8  17      157.47      179.76     12.15 o 
  -2  -8  17       19.60       23.02      6.25 o 
  -1  -8  17        8.29       10.85      4.96 o 
   0  -8  17        6.10       16.16      5.51 o 
   1  -8  17      120.80      127.15     18.36 o 
   2  -8  17       67.02       75.01      9.30 o 
   3  -8  17       10.52        6.11      4.70 o 
  -6  -7  17      105.56      112.89      8.58 o 
  -5  -7  17      214.43      245.33     11.22 o 
  -4  -7  17       26.81       16.76      9.18 o 
  -3  -7  17       17.55       26.20      6.02 o 
  -2  -7  17       25.50       35.88      6.96 o 
  -1  -7  17        4.39        5.85      4.36 o 
   0  -7  17        6.41        3.72      4.32 o 
   1  -7  17       60.24       52.87      8.02 o 
   2  -7  17        0.26        0.00      3.89 o 
   3  -7  17       46.64       64.62      8.96 o 
   4  -7  17       45.82       64.87      7.31 o 
  -6  -6  17      180.25      190.40     10.08 o 
  -5  -6  17        1.38        3.03      3.13 o 
  -4  -6  17       48.76       40.61      7.32 o 
  -3  -6  17      170.59      190.99     12.01 o 
  -2  -6  17       29.93       40.18      7.07 o 
  -1  -6  17       64.19       70.27      8.49 o 
   0  -6  17      281.18      263.43     13.81 o 
   1  -6  17      222.62      211.02     12.63 o 
   2  -6  17      158.62      188.09     12.15 o 
   3  -6  17       36.48       43.31      7.65 o 
   4  -6  17       80.28       84.81      8.08 o 
  -7  -5  17       74.52       87.56      7.90 o 
  -6  -5  17        0.39        1.78      3.07 o 
  -5  -5  17      142.06      139.05     10.34 o 
  -4  -5  17      394.35      364.00     20.86 o 
  -3  -5  17      147.68      151.77     10.59 o 
  -2  -5  17       62.31       63.14      8.14 o 
  -1  -5  17       35.37       41.58      6.83 o 
   0  -5  17      259.02      234.37     15.19 o 
   1  -5  17      250.97      247.20     13.33 o 
   2  -5  17       68.76       70.78      8.61 o 
   3  -5  17        6.49        7.23      3.70 o 
   4  -5  17        9.12        9.80      4.21 o 
  -8  -4  17       28.50       38.40      5.87 o 
  -7  -4  17       64.40       84.16      7.69 o 
  -6  -4  17        5.00        1.25      2.94 o 
  -5  -4  17       17.04       24.52      4.71 o 
  -4  -4  17        1.85        0.00      3.42 o 
  -3  -4  17        2.68        1.36      3.52 o 
  -2  -4  17      113.34      101.49      9.68 o 
  -1  -4  17      297.97      277.73     13.57 o 
   0  -4  17      132.35      157.01     10.62 o 
   1  -4  17       61.60       65.30      8.26 o 
   2  -4  17       25.53       31.25      5.39 o 
   3  -4  17      269.36      278.44     11.88 o 
   4  -4  17       27.96       33.59      5.84 o 
  -8  -3  17       87.23       94.15      8.14 o 
  -7  -3  17      151.21      138.91      9.61 o 
  -6  -3  17        9.30       14.39      4.09 o 
  -5  -3  17        1.33        4.80      4.13 o 
  -4  -3  17       79.77       85.23      8.97 o 
  -3  -3  17       31.68       32.16      7.68 o 
  -2  -3  17       93.76       93.29      9.09 o 
  -1  -3  17       71.72       84.56      8.72 o 
   0  -3  17        3.98        3.58      3.85 o 
   1  -3  17       40.12       50.29      7.43 o 
   2  -3  17      271.15      270.32     11.43 o 
   3  -3  17      152.30      163.98     11.68 o 
   4  -3  17       47.85       49.50      6.99 o 
  -8  -2  17       53.12       68.96      7.10 o 
  -7  -2  17       36.11       34.59      5.32 o 
  -6  -2  17       18.77       16.87      4.07 o 
  -5  -2  17       93.80       99.84      9.54 o 
  -4  -2  17      141.33      137.67     11.35 o 
  -3  -2  17       21.46       24.20      5.54 o 
  -2  -2  17        0.66        0.50      3.28 o 
  -1  -2  17       25.66       18.36      4.96 o 
   0  -2  17       26.46       34.88      6.36 o 
   1  -2  17      367.85      364.20     18.96 o 
   2  -2  17       16.46       21.01      4.79 o 
   3  -2  17       47.41       52.17      6.68 o 
   4  -2  17        7.98       17.01      4.81 o 
  -8  -1  17        7.01        4.67      5.34 o 
  -7  -1  17        0.75        1.37      3.00 o 
  -6  -1  17      298.32      298.93     11.43 o 
  -5  -1  17      337.13      357.33     26.37 o 
  -4  -1  17       40.02       44.77      6.70 o 
  -3  -1  17       28.53       24.52      5.54 o 
  -2  -1  17       40.69       27.24      5.67 o 
  -1  -1  17       23.00       31.00      5.89 o 
   0  -1  17      112.30      111.16     13.02 o 
   1  -1  17       43.12       46.75      6.10 o 
   2  -1  17        4.87        3.67      3.47 o 
   3  -1  17      114.24      116.84      8.58 o 
  -8   0  17       82.16       92.64     22.70 o 
  -7   0  17      136.83      147.83      8.66 o 
  -6   0  17      233.60      280.61     11.10 o 
  -5   0  17       92.18       97.86      9.07 o 
  -4   0  17        0.70        0.87      3.42 o 
  -3   0  17      229.92      233.23     23.37 o 
  -2   0  17       33.35       38.28      6.36 o 
  -1   0  17        0.71        0.67      4.34 o 
   0   0  17        0.58        0.68      2.88 o 
   1   0  17       68.41       72.68      7.05 o 
   2   0  17      227.67      247.52     11.23 o 
   3   0  17       67.38       71.67     19.03 o 
  -8   1  17       55.77       58.47      8.38 o 
  -7   1  17       70.07       95.36      9.27 o 
  -6   1  17       53.88       59.62      6.27 o 
  -5   1  17      149.86      140.30     10.14 o 
  -4   1  17       49.68       56.34      7.43 o 
  -3   1  17      132.30      123.81      9.43 o 
  -2   1  17       19.69       21.24      7.18 o 
  -1   1  17        0.70        4.86      3.85 o 
   0   1  17        2.85        0.24      3.24 o 
   1   1  17       95.38      122.52     12.85 o 
   2   1  17        3.77        9.02      5.18 o 
  -8   2  17        1.86        2.24      3.61 o 
  -7   2  17        3.41        0.00      3.89 o 
  -6   2  17      511.89      503.66     34.88 o 
  -5   2  17      159.73      153.88     10.62 o 
  -4   2  17      124.78      148.57     10.15 o 
  -3   2  17        8.68        7.67      4.36 o 
  -2   2  17       40.97       44.13      7.07 o 
  -1   2  17      259.27      243.13     12.85 o 
   0   2  17      487.32      493.12     38.22 o 
   1   2  17      114.63      112.39     10.96 o 
  -8   3  17       35.14       30.34      6.60 o 
  -7   3  17      170.34      174.81     17.53 o 
  -6   3  17      152.10      165.57     16.02 o 
  -5   3  17       39.63       48.21      7.03 o 
  -4   3  17        9.04        9.72      4.84 o 
  -3   3  17        9.33        8.40      4.47 o 
  -2   3  17       35.30       49.41     11.35 o 
  -1   3  17      150.18      170.31     11.92 o 
   0   3  17        2.13        2.53      6.51 o 
  -7   4  17       48.62       65.59     20.03 o 
  -5   4  17       16.93       20.03      7.68 o 
  -3   4  17        7.19       12.35      7.68 o 
  -2   4  17       79.35      102.10     10.14 o 
  -1   4  17       10.25       10.75      5.89 o 
  -4   5  17        7.21        8.68      7.34 o 
  -3   5  17       56.70       79.45     13.35 o 
  -2  -9  18       18.91       28.90      6.85 o 
  -1  -9  18       68.15       68.14      9.21 o 
   0  -9  18       78.76       88.42     10.25 o 
   1  -9  18       24.67       26.51     10.18 o 
  -4  -8  18       12.99       14.67      6.02 o 
  -3  -8  18        3.19        3.67      4.56 o 
  -2  -8  18       43.30       36.18      7.31 o 
  -1  -8  18        3.96        7.82      4.60 o 
   0  -8  18       12.43       13.45      5.54 o 
   1  -8  18        6.33        9.49      5.07 o 
   2  -8  18       94.92       92.61     10.50 o 
  -5  -7  18       12.43       14.98      6.02 o 
  -4  -7  18      234.20      253.29     14.50 o 
  -3  -7  18       57.15       88.88     10.01 o 
  -2  -7  18       23.96       20.83      6.12 o 
  -1  -7  18       28.03       18.92      5.65 o 
   0  -7  18        0.96        0.00      3.76 o 
   1  -7  18       68.52       67.94      8.85 o 
   2  -7  18      128.32      147.37     11.33 o 
   3  -7  18       56.21       69.45      9.41 o 
  -6  -6  18       43.08       38.61      5.93 o 
  -5  -6  18      179.46      180.11     12.63 o 
  -4  -6  18      211.47      236.28     13.68 o 
  -3  -6  18        3.81        0.33      4.01 o 
  -2  -6  18       63.06       58.00      8.26 o 
  -1  -6  18       82.25       86.58      9.56 o 
   0  -6  18       75.61       78.99      9.21 o 
   1  -6  18       48.39       62.47      8.61 o 
   2  -6  18       11.44        6.01      4.72 o 
   3  -6  18        0.48        0.00      3.64 o 
  -6  -5  18       83.14      100.97      8.02 o 
  -5  -5  18       94.75      109.04     10.49 o 
  -4  -5  18        6.12       11.33      5.07 o 
  -3  -5  18      134.69      124.24     20.03 o 
  -2  -5  18      114.75      109.78     10.03 o 
  -1  -5  18      281.23      271.72     14.27 o 
   0  -5  18        1.86        3.02      3.89 o 
   1  -5  18        0.39        0.33      3.78 o 
   2  -5  18       43.22       57.91      8.61 o 
   3  -5  18       15.03       21.05      6.02 o 
  -7  -4  18       56.10       68.09      7.17 o 
  -6  -4  18        1.05        0.41      2.59 o 
  -5  -4  18        2.67        2.38      3.89 o 
  -4  -4  18      173.33      141.89     10.74 o 
  -3  -4  18      231.46      252.38     13.81 o 
  -2  -4  18      394.12      374.43     16.27 o 
  -1  -4  18       52.09       63.46      8.38 o 
   0  -4  18        0.28        1.18      5.34 o 
   1  -4  18      139.60      149.98     11.09 o 
   2  -4  18        5.96       10.01      4.96 o 
   3  -4  18      126.21      140.67      9.19 o 
  -7  -3  18        1.46        5.03      3.37 o 
  -6  -3  18       54.37       63.07      8.49 o 
  -5  -3  18      141.06      138.20     11.18 o 
  -4  -3  18       23.87       24.18      5.93 o 
  -3  -3  18       67.13       75.90      8.83 o 
  -2  -3  18       30.93       23.92      5.78 o 
  -1  -3  18       54.14       47.73      7.54 o 
   0  -3  18      155.99      177.36     11.80 o 
   1  -3  18       46.40       58.46      8.25 o 
   2  -3  18       26.79       43.15      6.29 o 
   3  -3  18        3.55        5.70      3.86 o 
  -8  -2  18       19.61       16.34      4.62 o 
  -7  -2  18       33.69       35.86      5.64 o 
  -6  -2  18      217.80      196.18     12.51 o 
  -5  -2  18       70.47       80.46      9.07 o 
  -4  -2  18       43.82       54.53      9.85 o 
  -3  -2  18       14.98       13.19      5.07 o 
  -2  -2  18       81.72       86.79      9.21 o 
  -1  -2  18       90.09      108.82      9.32 o 
   0  -2  18       17.40       15.76      6.84 o 
   1  -2  18       14.94       11.81      4.80 o 
   2  -2  18      115.85      106.54     18.69 o 
   3  -2  18      140.20      138.40      9.24 o 
  -8  -1  18       36.63       48.08      7.67 o 
  -7  -1  18      114.91      127.54      9.53 o 
  -6  -1  18       93.29       95.63      9.88 o 
  -5  -1  18        0.01        3.30      3.64 o 
  -4  -1  18       16.73       14.29      5.13 o 
  -3  -1  18       73.36       87.83      8.97 o 
  -2  -1  18       18.21       26.65      6.68 o 
  -1  -1  18        0.39        1.76      3.61 o 
   0  -1  18        0.07        0.00      3.42 o 
   1  -1  18      149.48      148.25      8.80 o 
   2  -1  18      292.49      302.03     12.70 o 
  -8   0  18        3.48        6.34      6.01 o 
  -7   0  18       12.35       24.40      4.87 o 
  -6   0  18       27.08       33.64      6.94 o 
  -5   0  18       15.16       15.12      5.41 o 
  -4   0  18       50.04       80.88      8.96 o 
  -3   0  18       18.39       18.36      9.68 o 
  -2   0  18       11.39       12.47      4.65 o 
  -1   0  18        1.90        1.73      3.61 o 
   0   0  18        0.75        2.30      4.17 o 
   1   0  18       55.05       75.46      7.52 o 
   2   0  18       16.12       24.90      6.72 o 
  -8   1  18       33.96       21.49      5.36 o 
  -7   1  18      341.09      312.45     22.70 o 
  -6   1  18      785.73      835.65     24.05 o 
  -5   1  18      320.83      365.72     16.05 o 
  -4   1  18        0.13        0.22      4.17 o 
  -3   1  18       13.16        8.68      4.25 o 
  -2   1  18       65.77       70.82      8.36 o 
  -1   1  18       85.40       89.64      9.41 o 
   0   1  18      167.44      190.37     10.96 o 
   1   1  18       89.85      103.95     10.85 o 
  -7   2  18      171.23      187.94     18.36 o 
  -6   2  18      321.05      376.21     24.03 o 
  -5   2  18       48.40       57.55      8.03 o 
  -4   2  18       90.96       87.60      9.20 o 
  -3   2  18       18.84       20.37      5.51 o 
  -2   2  18        1.00        0.00      4.01 o 
  -1   2  18        9.12       20.03      9.01 o 
   0   2  18        0.14        0.00      4.47 o 
  -7   3  18       35.58       46.07     11.02 o 
  -6   3  18        4.47        9.68      6.68 o 
  -5   3  18       13.64       20.73      5.65 o 
  -4   3  18      129.59      156.49     10.85 o 
  -2   3  18       31.74       40.39     10.68 o 
  -1   3  18       62.83       55.85      8.83 o 
  -4   4  18       11.95       11.68      7.68 o 
  -3   4  18        0.40        4.01      6.34 o 
  -2  -8  19        8.63       16.87      6.12 o 
  -1  -8  19       13.37       20.49      6.25 o 
   0  -8  19        2.70        2.20      4.32 o 
  -4  -7  19       18.21       22.53      6.49 o 
  -3  -7  19        4.31        1.11      4.36 o 
  -2  -7  19       69.53       76.80     12.52 o 
  -1  -7  19       85.75      107.85     10.85 o 
   0  -7  19        4.86       11.65      5.31 o 
   1  -7  19       32.77       44.76      8.25 o 
  -5  -6  19        1.07        0.29      4.60 o 
  -4  -6  19        5.18        2.84      4.72 o 
  -3  -6  19       41.13       32.05      7.03 o 
  -2  -6  19      181.51      210.71     28.04 o 
  -1  -6  19       89.12       97.34     10.27 o 
   0  -6  19       15.49       24.67      6.49 o 
   1  -6  19       18.83       17.13      5.65 o 
   2  -6  19       19.22       22.83      6.49 o 
  -5  -5  19       97.56       87.53     10.12 o 
  -4  -5  19       83.93       77.93      9.67 o 
  -3  -5  19      249.27      250.52     20.86 o 
  -2  -5  19       86.05       88.46      9.78 o 
  -1  -5  19       73.50       68.79      8.96 o 
   0  -5  19        0.55        2.50      4.01 o 
   1  -5  19       28.39       32.28      7.08 o 
   2  -5  19        1.70        0.87      4.36 o 
  -6  -4  19      111.03      121.42     17.86 o 
  -5  -4  19      140.57      161.07     12.04 o 
  -4  -4  19       26.44       34.16      7.13 o 
  -3  -4  19        3.14        1.52      4.23 o 
  -2  -4  19       81.92       86.45     20.03 o 
  -1  -4  19       40.72       59.01      8.49 o 
   0  -4  19       68.70       84.60      9.67 o 
   1  -4  19        0.87        5.31      4.49 o 
   2  -4  19        0.68        0.52      4.13 o 
  -6  -3  19      103.99      101.91     10.50 o 
  -5  -3  19      116.46      108.02     11.52 o 
  -4  -3  19        6.64        4.94      4.47 o 
  -3  -3  19       94.12       99.35     10.03 o 
  -2  -3  19      181.94      184.37     12.27 o 
  -1  -3  19        0.57        4.42      4.56 o 
   0  -3  19       11.18        9.35      4.56 o 
   1  -3  19       51.57       56.87      8.49 o 
   2  -3  19       52.76       61.18      8.96 o 
  -7  -2  19       30.06       39.48      7.65 o 
  -6  -2  19        5.39        9.85      4.96 o 
  -5  -2  19        1.58        0.00      4.09 o 
  -4  -2  19       76.88       97.80     10.03 o 
  -3  -2  19      177.25      192.59     13.02 o 
  -2  -2  19       87.79       99.76      9.91 o 
  -1  -2  19       17.77       28.18      6.32 o 
   0  -2  19      134.78      116.04     10.35 o 
   1  -2  19       64.50       65.51      8.97 o 
  -7  -1  19       39.23       37.73      7.43 o 
  -6  -1  19        8.04        9.65      5.18 o 
  -5  -1  19       16.74        7.71      4.83 o 
  -4  -1  19      107.04      118.35     10.15 o 
  -3  -1  19       17.46       22.86      5.78 o 
  -2  -1  19        4.51        5.79      3.99 o 
  -1  -1  19       20.79       23.16      5.69 o 
   0  -1  19       20.29       25.89      6.49 o 
   1  -1  19       60.26       83.45     13.35 o 
  -7   0  19      183.87      207.30     19.03 o 
  -6   0  19      104.78      108.72     10.72 o 
  -5   0  19      133.74      151.55     11.32 o 
  -4   0  19        0.27        5.62      4.32 o 
  -3   0  19        0.34        0.00      3.52 o 
  -2   0  19        4.79        5.66      4.09 o 
  -1   0  19        6.31        7.92      4.49 o 
   0   0  19        6.43       16.36      5.45 o 
  -6   1  19       13.22       23.66      6.32 o 
  -5   1  19       11.76       13.71      5.28 o 
  -4   1  19      199.00      227.33     13.21 o 
  -3   1  19       10.42       15.02      5.19 o 
  -2   1  19        3.24        3.30      4.17 o 
  -1   1  19        0.78        0.00      5.01 o 
  -6   2  19       10.51       16.69      8.35 o 
  -5   2  19      198.28      225.05     22.53 o 
  -4   2  19       72.99       82.55      9.32 o 
  -3   2  19        0.17        0.29      3.75 o 
  -3  -6  20      139.90      145.37     11.92 o 
  -2  -6  20       27.21       34.85      7.54 o 
  -1  -6  20        4.53        2.15      4.36 o 
  -4  -5  20       18.01       30.08      8.01 o 
  -3  -5  20        1.34        3.63      4.83 o 
  -2  -5  20       67.67       69.75      9.56 o 
  -1  -5  20       25.08       36.88      7.22 o 
   0  -5  20       16.56       29.24      6.74 o 
  -5  -4  20        5.54        5.26      5.04 o 
  -4  -4  20       15.19        5.51      5.19 o 
  -3  -4  20       80.29       85.83     10.01 o 
  -2  -4  20      106.89      127.60     10.85 o 
  -1  -4  20       13.10       13.44      6.51 o 
   0  -4  20       13.12       10.48      5.37 o 
  -5  -3  20        6.22        7.53      4.83 o 
  -4  -3  20      194.33      207.61     13.45 o 
  -3  -3  20       34.20       53.82      8.38 o 
  -2  -3  20        0.22        4.08      4.32 o 
  -1  -3  20      135.37      148.08     12.69 o 
   0  -3  20       87.06       93.97     10.35 o 
  -5  -2  20       81.64       76.56      9.67 o 
  -4  -2  20       41.89       41.97      7.79 o 
  -3  -2  20        1.45        6.82      4.70 o 
  -2  -2  20       48.10       66.61      9.09 o 
  -1  -2  20       87.10       92.13     10.27 o 
   0  -2  20       39.75       46.40      7.88 o 
  -5  -1  20       48.47       61.77     10.01 o 
  -4  -1  20       15.29       17.36      5.67 o 
  -3  -1  20       64.95       75.50     11.18 o 
  -2  -1  20        1.41        4.85      4.09 o 
  -1  -1  20       15.07       20.67      5.89 o 
  -5   0  20       10.26       10.14      5.13 o 
  -4   0  20      121.26      151.74     13.69 o 
  -3   0  20       10.88       12.30      5.07 o 
  -2   0  20       16.19       13.83      5.07 o 
                                                 
